# Supplementary material for: Genome and life-history evolution link bird diversification to the end-Cretaceous mass extinction
Source: Sci Adv. 2024 Jul 31;10(31):eadp0114. doi: 10.1126/sciadv.adp0114 (PMC11290531; doi:10.1126/sciadv.adp0114)
Supplement: Supplementary file 2 — Tables S3 and S4 [file sciadv.adp0114_tables_s3_and_s4.zip]

Archive with 2 entries (2 files):
- sciadv.adp0114_tables_s3_and_s4/sciadv.adp0114_table_s3.xlsx
- sciadv.adp0114_tables_s3_and_s4/sciadv.adp0114_table_s4.xlsx
