# Supplementary material for: Genome and life-history evolution link bird diversification to the end-Cretaceous mass extinction
Source: Sci Adv. 2024 Jul 31;10(31):eadp0114. doi: 10.1126/sciadv.adp0114 (PMC11290531; doi:10.1126/sciadv.adp0114)
Supplement: Supplementary file 2 — Tables S3 and S4 [file sciadv.adp0114_tables_s3_and_s4.zip › sciadv.adp0114_tables_s3_and_s4/sciadv.adp0114_table_s3.xlsx]

## Sheet: mtDNA reassembly
Original file name (Trinity assemblies)	IOC name (Braun et al.)	Reference mitogenome	Accession	source	export_names	corrected_ID	total bp length	bp length excl nd6	# genes found	# genes found excl nd6	chimeric?	rRNA1	rRNA2	ND1	ND2	COX1	COX2	ATP8	ATP6	COX3	ND3	ND4L	ND5	CYTB	ND6
NA	Acanthisitta_chloris	NA	MN356114.1	GenBank	Acanthisitta_chloris	Acanthisitta_chloris_1	13978	13456	15	14	NO
I0268.fasta	Accipiter_superciliosus	NC_011818	NA	Prum et al. 2015	Accipiter_superciliosus	Accipiter_superciliosus_1	13261	13261	14	14	NO
I0394.fasta	Aegotheles_insignis	NC_011718	NA	Prum et al. 2015	Aegotheles_insignis	Aegotheles_insignis_1	13783	13261	15	14	NO
I0194.fasta	Alcedo_quadribrachys	NC_035868	NA	Prum et al. 2015	Alcedo_quadribrachys	Alcedo_quadribrachys_1	13890	13368	15	14	NO
I0252.fasta	Anas_superciliosa	NC_023969	NA	Prum et al. 2015	Anas_superciliosa	Anas_superciliosa_1	13753	13231	15	14	NO
I0379.fasta	Anhinga_anhinga	NC_025900	NA	Prum et al. 2015	Anhinga_anhinga	Anhinga_anhinga_1	12888	12366	15	14	NO
I0285.fasta	Anser_canagicus	NC_023969	NA	Prum et al. 2015	Anser_canagicus	Anser_canagicus_1	13753	13231	15	14	NO
I0253.fasta	Anseranas_semipalmata	NC_023969	NA	Prum et al. 2015	Anseranas_semipalmata	Anseranas_semipalmata_1	13589	13067	15	14	NO
I0190.fasta	Apaloderma_aequatoriale	NC_052802	NA	Prum et al. 2015	Apaloderma_aequatoriale	Apaloderma_aequatoriale_1	13655	13136	15	14	NO
NA	Apteryx_rowi	NA	NC_052824	GenBank	Apteryx_rowi	Apteryx mantelli_1	13951	13429	15	14	NO
I0419.fasta	Aramus_guarauna	NC_023982	MN356244.1	Prum et al. 2015	Aramus_guarauna	Aramus_guarauna_1	13980	13458	15	14	NO
I0277.fasta	Archilochus_colubris	NC_011718	NC_010094.1	GenBank	Archilochus_colubris	Archilochus_colubris_1	13944	13422	15	14	NO
I0245.fasta	Ardea_herodias	NC_025900	NC_025919.1	GenBank	Ardea_purpurea	Ardea_herodias_1	13955	13433	15	14	NO
I0281.fasta	Ardeotis_kori	NC_023987	MN356157.1	GenBank	Ardeotis_kori	Ardeotis_kori_1	13973	13451	15	14	NO
I0427.fasta	Arenaria_interpres	NC_045517	NC_003712.2	GenBank	Arenaria_interpres	Arenaria_interpres_1	13961	13439	15	14	NO
I0364.fasta	Atelornis_pittoides	NC_035868	NA	Prum et al. 2015	Atelornis_pittoides	Atelornis_pittoides_1	13609	13090	15	14	NO
I0288.fasta	Aythya_valisineria	NC_023969	NA	Prum et al. 2015	Aythya_valisineria	Aythya_valisineria_1	12534	12534	14	14	NO
I0275.fasta	Balaeniceps_rex	NC_025900	NA	Prum et al. 2015	Balaeniceps_rex	Balaeniceps_rex_1	13540	13021	15	14	NO
I0433.fasta	Balearica_regulorum	NC_023982	NC_020569.1	GenBank	Balearica_regulorum	Balearica_regulorum_1	13944	13422	15	14	NO
I0383.fasta	Barnardius_zonarius	NC_045369	NA	Smith et al. 2023.	Barnardius_zonarius	Barnardius_zonarius_1	13646	13127	15	14	NO
I0278.fasta	Bonasa_umbellus	NC_020585	NA	Prum et al. 2015	Bonasa_umbellus	Bonasa_umbellus_1	12466	11944	15	14	NO
I0195.fasta	Buccanodon_duchaillui	NC_028020	NA	Prum et al. 2015	Buccanodon_duchaillui	Buccanodon_duchaillui_1	12566	12566	14	14	NO
I0267.fasta	Bucco_capensis	NC_028020	NA	Prum et al. 2015	Bucco_capensis	Bucco_capensis_1	13483	12961	15	14	NO
I2828.fasta	Bucorvus_leadbeateri	NC_015085	NC_015199.1	GenBank	Bucorvus_leadbeateri	Bucorvus_leadbeateri_1	13964	13442	15	14	NO
I0209.fasta	Burhinus_oedicnemus	NC_045517	NC_052794	GenBank	Burhinus_bistriatus	Burhinus_oedicnemus_1	13980	13458	15	14	NO
I0185.fasta	Buteo_jamaicensis	NC_011818	NA	Prum et al. 2015	Buteo_jamaicensis	Buteo_jamaicensis_1	13390	13390	14	14	NO
NA	NA	NA	NC_002744	GenBank	Caiman_crocodilus	Caiman_crocodilus_1	13973	13451	15	14	NO
I0455.fasta	Calandrella_brachydactyla	NC_027285	NA	Prum et al. 2015	Calandrella_brachydactyla	Calandrella_brachydactyla_1	13955	13436	15	14	NO
I0459.fasta	Calyptomena_viridis	NC_024682	NA	Prum et al. 2015	Calyptomena_viridis	Calyptomena_viridis_1	13060	13060	14	14	NO
I0266.fasta	Capito_niger	NC_028020	NA	Prum et al. 2015	Capito_niger	Capito_niger_1	12920	12920	14	14	NO
I0258.fasta	Caprimulgus_europaeus	NC_011718	NA	Prum et al. 2015	Caprimulgus_europaeus	Caprimulgus_europaeus_1	13258	13258	14	14	NO
I0248.fasta	Caracara_cheriway	NC_039842	NA	Prum et al. 2015	Caracara_cheriway	Caracara_cheriway_1	13627	13105	15	14	NO
I0421.fasta	Cariama_cristata	NC_039842	NA	Prum et al. 2015	Cariama_cristata	Cariama_cristata_1	13596	13074	15	14	NO
NA	Casuarius_casuarius	NA	NC_002778	GenBank	Casuarius_casuarius	Casuarius_bennetti_1	13949	13427	15	14	NO
I0202.fasta	Cathartes_burrovianus	NC_011818	NC_007628.1	GenBank	Cathartes_aura	Cathartes_burrovianus_1	13979	13457	15	14	NO
I0398.fasta	Centropus_bengalensis	NC_050049	NA	Prum et al. 2015	Centropus_bengalensis	Centropus_bengalensis_1	11016	11016	14	14	NO
I0247.fasta	Chaetura_brachyura	NC_011718	NA	Prum et al. 2015	Chaetura_brachyura	Chaetura_brachyura_1	13838	13316	15	14	NO
I0212.fasta	Charadrius_hiaticula	NC_045517	NA	Prum et al. 2015	Charadrius_hiaticula	Charadrius_hiaticula_1	13719	13197	15	14	NO
I0373.fasta	Chauna_torquata	NC_023969	NA	Prum et al. 2015	Chauna_torquata	Chauna_torquata_1	13566	13047	15	14	NO
I0274.fasta	Chelidoptera_tenebrosa	NC_028020	NA	Prum et al. 2015	Chelidoptera_tenebrosa	Chelidoptera_tenebrosa_1	13264	12742	15	14	NO
I0272.fasta	Chloroceryle_inda	NC_035868	NA	Prum et al. 2015	Chloroceryle_inda	Chloroceryle_inda_1	10012	10012	12	12	NO
I0244.fasta	Chordeiles_pusillus	NC_011718	NA	Prum et al. 2015	Chordeiles_pusillus	Chordeiles_pusillus_1	13271	13271	14	14	NO
NA	Chunga_burmeisteri	NA	MN356168	GenBank	Chunga_burmeisteri	Chunga_burmeisteri_1	13935	13413	15	14	NO
I0206.fasta	Chroicocephalus_cirrocephalus	NC_045517	MN356336.1	GenBank	Chroicocephalus_maculipennis	Larus_cirrocephalus_1	13956	13434	15	14	NO
I0210.fasta	Ciconia_nigra	NC_025900	NC_023946.1	GenBank	Ciconia_nigra	Ciconia_nigra_1	13970	13448	15	14	NO
I0380.fasta	Climacteris_melanura	NC_027285	NA	Prum et al. 2015	Climacteris_melanura	Climacteris_melanurus_1	13956	13437	15	14	NO
I0235.fasta	Coccyzus_melacoryphus	NC_050049	NA	Prum et al. 2015	Coccyzus_melacoryphus	Coccyzus_melacoryphus_1	13642	13120	15	14	NO
I0250.fasta	Colinus_cristatus	NC_020585	NA	Prum et al. 2015	Colinus_cristatus	Colinus_cristatus_1	12925	12403	15	14	NO
I0410.fasta	Colius_colius	NC_011818	NA	Prum et al. 2015	Colius_colius	Colius_colius_1	13043	13043	14	14	NO
I0413.fasta	Colius_indicus	NC_011818	NA	Prum et al. 2015	Colius_indicus	Urocolius_indicus_1	7018	6583	10	9	NO
I0211.fasta	Columba_livia	NC_031871	NA	Prum et al. 2015	Columba_livia	Columba_livia_1	13670	13202	15	14	NO
I0243.fasta	Columbina_minuta	NC_031871	NA	Prum et al. 2015	Columbina_minuta	Columbina_minuta_1	13032	13032	14	14	NO
I0284.fasta	Coracias_cyanogaster	NC_035868	NA	McCullough et al. 2019	Coracias_cyanogaster	Coracias_cyanogaster_1	7094	7094	10	10	NO
I0197.fasta	Corvus_albus	NC_027285	NA	Prum et al. 2015	Corvus_albus	Corvus_albus_1	13955	13433	15	14	NO
I0196.fasta	Corythaeola_cristata	NC_050049	NA	Prum et al. 2015	Corythaeola_cristata	Corythaeola_cristata_1	7438	7438	9	9	NO
I0238.fasta	Cotinga_cayana	NC_024682	NA	Prum et al. 2015	Cotinga_cayana	Cotinga_cayana_1	13766	13244	15	14	NO
NA	NA	NA	NC_008143	GenBank	Crocodylus_porosus	Crocodylus porosus_1	14014	13486	15	14	NO
I0224.fasta	Crax_alector	NC_020585	NA	Prum et al. 2015	Crax_alector	Crax_alector_1	13269	12747	15	14	NO
I0416.fasta	Cryptopipo_aenigma	NC_024682	NA	Prum et al. 2015	Cryptopipo_aenigma	Cryptopipo_holochlora_1	7120	7120	8	8	NO
I0230.fasta	Crypturellus_tataupa	NC_002772	AY016012.1	GenBank	Crypturellus_tataupa	Crypturellus_tataupa_1	10662	10662	12	12	NO
I0423.fasta	Cuculus_optatus	NC_050049	NA	Braun et al. 2024	Cuculus_canorus	Cuculus_saturatus_1	13094	13094	14	14	NO
I0283.fasta	Dendrocygna_viduata	NC_023969	NC_012844.1	GenBank	Dendrocygna_javanica	Dendrocygna_viduata_1	13989	13467	15	14	NO
I0240.fasta	Deroptyus_accipitrinus	NC_045369	NA	Prum et al. 2015	Deroptyus_accipitrinus	Deroptyus_accipitrinus_1	12695	12485	15	14	NO
NA	Dromaius_novaehollandiae	NA	NC_002784	GenBank	Dromaius_novaehollandiae	Dromaius_novaehollandiae_1	13950	13428	15	14	NO
I0430.fasta	Elaenia_flavogaster	NC_024682	NA	Prum et al. 2015	Elaenia_flavogaster	Elaenia_flavogaster_1	11260	10738	14	13	NO
I0385.fasta	Elanus_leucurus	NC_011818	NA	Prum et al. 2015	Elanus_leucurus	Elanus_leucurus_1	4855	4855	7	7	YES				AY987052	DQ432907								AY987233
I0432.fasta	Eudromia_elegans	NC_002772	NA	Prum et al. 2015	Eudromia_elegans	Eudromia_elegans_1	13258	13258	14	14	NO
I0399.fasta	Eurostopodus_macrotis	NC_011718	NA	Prum et al. 2015	Eurostopodus_macrotis	Lyncornis_macrotis_1	13184	13184	14	14	NO
I0387.fasta	Eurylaimus_ochromalus	NC_024682	NA	Harvey et al. 2020	Eurylaimus_ochromalus	Eurylaimus_ochromalus_1	13750	13228	15	14	NO
I0396.fasta	Eurypyga_helias	NC_010091	NA	Braun et al. 2024	Eurypyga_helias	Eurypyga_helias_1	13616	13094	15	14	NO
I0236.fasta	Falco_sparverius	NC_039842	NA	Prum et al. 2015	Falco_sparverius	Falco_sparverius_1	13804	13282	15	14	NO
I0384.fasta	Fregata_magnificens	NC_025900	NA	Prum et al. 2015	Fregata_magnificens	Fregata_magnificens_1	12627	12411	15	14	NO
I0232.fasta	Fringilla_coelebs	NC_027285	NA	Prum et al. 2015	Fringilla_coelebs	Fringilla_coelebs_1	13944	13425	15	14	NO
I0404.fasta	Fulmarus_glacialoides	NC_007174	NA	Prum et al. 2015	Fulmarus_glacialoides	Fulmarus_glacialoides_1	10302	9780	13	12	NO
I0200.fasta	Furnarius_rufus	NC_024682	NA	Prum et al. 2015	Furnarius_rufus	Furnarius_rufus_1	13413	12891	15	14	NO
I0273.fasta	Galbula_dea	NC_028020	NA	Prum et al. 2015	Galbula_dea	Galbula_dea_1	13365	12843	15	14	NO
I0374.fasta	Gallus_gallus	NC_020585	NA	Prum et al. 2015	Gallus_gallus	Gallus_gallus_1	13635	13113	15	14	NO
I0449.fasta	Gavia_immer	NC_041165	NA	Prum et al. 2015	Gavia_immer	Gavia_immer_1	13624	13102	15	14	NO
I0401.fasta	Glareola_nuchalis	NC_045517	NA	Prum et al. 2015	Glareola_nuchalis	Glareola_nuchalis_1	13759	13237	15	14	NO
I0405.fasta	Grus_canadensis	NC_023982	NA	Prum et al. 2015	Grus_canadensis	Antigone_canadensis_1	10371	10371	14	14	NO
I0289.fasta	Haematopus_palliatus	NC_045517	NA	Prum et al. 2015	Haematopus_palliatus	Haematopus_palliatus_1	13590	13068	15	14	NO
I0204.fasta	Harpiprion_caerulescens	NC_025900	NA	Prum et al. 2015	Harpiprion_caerulescens	Theristicus_caerulescens_1	5835	5835	7	7	NO
I0378.fasta	Heliornis_fulica	NC_023982	NA	Prum et al. 2015	Heliornis_fulica	Heliornis_fulica_1	12781	12259	15	14	NO
I0388.fasta	Hemiprocne_comata	NC_011718	NA	Prum et al. 2015	Hemiprocne_comata	Hemiprocne_comata_1	7903	7903	9	9	NO
I0205.fasta	Hirundinea_ferruginea	NC_024682	NA	Harvey et al. 2020	Hirundinea_ferruginea	Hirundinea_ferruginea_1	5356	5356	7	7	YES				MG722526									KJ810466
I0203.fasta	Hymenops_perspicillatus	NC_024682	NA	Prum et al. 2015	Hymenops_perspicillatus	Hymenops_perspicillatus_1	4011	3489	7	6	YES				MG722602	JQ288185					JQ288148			MG722204
I0264.fasta	Ibycter_americanus	NC_039842	NA	Prum et al. 2015	Ibycter_americanus	Ibycter_americanus_1	13686	13164	15	14	NO
I0191.fasta	Indicator_exilis	NC_028020	NA	Prum et al. 2015	Indicator_exilis	Indicator_exilis_1	12691	12691	14	14	NO
I0420.fasta	Ixobrychus_minutus	NC_025900	NA	Prum et al. 2015	Ixobrychus_minutus	Ixobrychus_minutus_1	12938	12416	15	14	NO
I0279.fasta	Jacana_jacana	NC_045517	NA	Prum et al. 2015	Jacana_jacana	Jacana_jacana_1	13021	13021	14	14	NO
I0213.fasta	Jynx_torquilla	NC_028020	NA	Prum et al. 2015	Jynx_torquilla	Jynx_torquilla_1	13334	12812	15	14	NO
I0256.fasta	Leipoa_ocellata	NC_020585	MW574372.1	GenBank	Leiopoa_ocellata	Leipoa_ocellata_1	13590	13068	15	14	NO
I0242.fasta	Lepidocolaptes_angustirostris	NC_024682	NC_037154.1	GenBank	Lepidocolaptes_angustirostris	Lepidocolaptes_angustirostris_1	14007	13485	15	14	NO
I0376.fasta	Leptoptilos_crumeniferus	NC_025900	NA	Prum et al. 2015	Leptoptilos_crumeniferus	Leptoptilos_crumenifer_1	2037	2037	3	3	YES					KJ862149								X86754
I0367.fasta	Leptosomus_discolor	NC_052802	NA	Prum et al. 2015	Leptosomus_discolor	Leptosomus_discolor_1	13052	13052	14	14	NO
I0221.fasta	Leptotila_rufaxilla	NC_031871	NA	Prum et al. 2015	Leptotila_rufaxilla	Leptotila_rufaxilla_1	13626	13158	15	14	NO
I0431.fasta	Limosa_lapponica	NC_045517	NA	Prum et al. 2015	Limosa_lapponica	Limosa_lapponica_1	12254	11810	15	14	NO
I0457.fasta	Lophorina_superba	NC_027285	MN356252	GenBank	Paradisaea_raggiana	Lophorina_superba_1	13961	13442	15	14	NO
I0381.fasta	Malurus_splendens	NC_027285	NC_053095.1	GenBank	Malurus_elegans	Malurus_splendens_1	13980	13461	15	14	NO
I0397.fasta	Megalaima_chrysopogon	NC_028020	NA	Prum et al. 2015	Megalaima_chrysopogon	Psilopogon_chrysopogon_1	13086	12564	15	14	NO
I0377.fasta	Melanopareia_maximiliani	NC_024682	NA	Harvey et al. 2020	Melanopareia_maranonica	Melanopareia_maximiliani_1	13442	12920	15	14	NO
I0415.fasta	Menura_novaehollandiae	NC_027285	NC_007883.1	GenBank	Menura_novaehollandiae	Menura_novaehollandiae_1	13967	13448	15	14	NO
I0199.fasta	Merops_muelleri	NC_035868	NA	Prum et al. 2015	Merops_muelleri	Merops_muelleri_1	11917	11917	13	13	NO
I0363.fasta	Mesitornis_unicolor	NC_031871	NA	Prum et al. 2015	Mesitornis_unicolor	Mesitornis_unicolor_1	13464	12999	15	14	NO
I0216.fasta	Micrastur_gilvicollis	NC_039842	NA	Prum et al. 2015	Micrastur_gilvicollis	Micrastur_gilvicollis_1	12845	12845	14	14	NO
I0425.fasta	Micropygia_schomburgkii	NC_023982	NA	Prum et al. 2015	Micropygia_schomburgkii	Micropygia_schomburgkii_1	11596	11074	14	13	NO
I0186.fasta	Momotus_lessonii	NC_035868	NA	Prum et al. 2015	Momotus_lessonii	Momotus_lessonii_1	13736	13217	15	14	NO
I0366.fasta	Monias_benschi	NC_031871	NA	Prum et al. 2015	Monias_benschi	Monias_benschi_1	13464	12999	15	14	NO
I0254.fasta	Morus_serrator	NC_025900	GU071056.1	GenBank	Morus_serrator	Morus_serrator_1	13584	13062	15	14	NO
I0218.fasta	Myiobius_barbatus	NC_024682	NA	Harvey et al. 2020	Myiobius_sulphureipygius	Myiobius_barbatus_1	13833	13311	15	14	NO
I0237.fasta	Myrmornis_torquata	NC_024682	NA	Prum et al. 2015	Myrmornis_torquata	Myrmornis_torquata_1	8435	8180	10	9	NO
I0429.fasta	Myrmothera_campanisona	NC_024682	NA	Harvey et al. 2020	Myrmothera_campanisona	Myrmothera_campanisona_1	13412	12890	15	14	NO
I0438.fasta	Neodrepanis_coruscans	NC_024682	NA	Prum et al. 2015	Neodrepanis_coruscans	Neodrepanis_coruscans_1	13742	13220	15	14	NO
I0228.fasta	Neopelma_chrysocephalum	NC_024682	NA	Prum et al. 2015	Neopelma_chrysocephalum	Neopelma_chrysocephalum_1	5982	5982	8	8	NO
I0389.fasta	Nestor_meridionalis	NC_045369	NA	Prum et al. 2015	Nestor_meridionalis	Nestor_meridionalis_1	13335	13065	15	14	NO
I0229.fasta	Nothoprocta_ornata	NC_002772	NA	Prum et al. 2015	Nothoprocta_ornata	Nothoprocta_ornata_1	13596	13074	15	14	NO
I0448.fasta	Numida_malagris	NC_020585	NC_034374.1	GenBank	Numida_meleagris	Numida_meleagris_1	13981	13459	15	14	NO
I0249.fasta	Nyctibius_griseus	NC_011718	NA	Prum et al. 2015	Nyctibius_griseus	Nyctibius_griseus_1	13690	13168	15	14	NO
I0362.fasta	Oceanites_oceanicus	NC_007174	NA	Prum et al. 2015	Oceanites_oceanicus	Oceanites_oceanicus_1	13692	13170	15	14	NO
I0282.fasta	Oceanodroma_leucorhoa	NC_007174	MN356198.1	GenBank	Hydrobates_tethys	Hydrobates_leucorhous_1	13975	13453	15	14	NO
I0226.fasta	Odontophorus_gujanensis	NC_020585	NA	Prum et al. 2015	Odontophorus_gujanensis	Odontophorus_gujanensis_1	13261	13078	15	14	NO
I0369.fasta	Opisthocomus_hoazin	NC_050049	NA	Braun et al. 2024	Opisthocomus_hoazin	Opisthocomus_hoazin_1	13648	13126	15	14	NO
I0426.fasta	Ortalis_motmot	NC_020585	NA	Prum et al. 2015	Ortalis_motmot	Ortalis_motmot_1	12629	12218	15	14	NO
I0262.fasta	Oxyruncus_cristatus	NC_024682	NC_053052.1	GenBank	Oxyruncus_cristatus	Oxyruncus_cristatus_1	13966	13444	15	14	NO
I0257.fasta	Oxyura_jamaicensis	NC_023969	CM021834.1	GenBank	Oxyura_jamaicensis	Oxyura_jamaicensis_1	13414	13138	15	14	NO
I0450.fasta	Pandion_haliaetus	NC_011818	NC_008550.1	GenBank	Pandion_haliaetus	Pandion_haliaetus_1	13951	13429	15	14	NO
I2827.fasta	Pedionomus_torquatus	NC_045517	MN356368.1	GenBank	Pedionomus_torquatus	Pedionomus_torquatus_1	12279	12279	13	13	NO
I0412.fasta	Pelagodroma_marina	NC_007174	KC875856.1	GenBank	Pelagodroma_marina	Pelagodroma_marina_1	13959	13434	15	14	NO
I0386.fasta	Pelecanoides_urinatrix	NC_007174	MN356319.1	GenBank	Pelecanoides_urinatrix	Pelecanoides_urinatrix_1	13959	13437	15	14	NO
I0391.fasta	Pelecanus_occidentalis	NC_025900	MH041272.1	GenBank	Pelecanus_occidentalis	Pelecanus_occidentalis_1	13487	12965	15	14	NO
I0375.fasta	Phaethon_rubricauda	NC_007979.1	NA	Prum et al. 2015	Phaethon_rubricauda	Phaethon_rubricauda_1	13975	13453	15	14	NO
I0220.fasta	Phaethornis_superciliosus	NC_011718	NC_030288.1	GenBank	Phaethornis_malaris	Phaethornis_superciliosus_1	13946	13424	15	14	NO
I0372.fasta	Phalacrocorax_brasilianus	NC_025900	NC_029758.1	GenBank	Nannopterum_brasilianus	Nannopterum_brasilianus_1	13606	13087	15	14	NO
I0417.fasta	Phoebastria_nigripes	NC_007174	NA	Prum et al. 2015	Phoebastria_nigripes	Phoebastria_nigripes_1	11280	10752	14	13	NO
I0287.fasta	Phoenicopterus_ruber	NC_010089	NA	Prum et al. 2015	Phoenicopterus_ruber	Phoenicopterus_ruber_1	11702	11702	14	14	NO
I0392.fasta	Phoeniculus_purpureus	NC_015085	NA	Prum et al. 2015	Phoeniculus_purpureus	Phoeniculus_purpureus_1	8005	7483	9	8	NO
I0259.fasta	Picus_canus	NC_028020	NA	Prum et al. 2015	Picus_canus	Picus_canus_1	13509	12987	15	14	NO
I0241.fasta	Pipra_erythrocephala	NC_024682	NA	Prum et al. 2015	Pipra_erythrocephala	Ceratopipra_erythrocephala_1	10226	9704	14	13	NO
I0225.fasta	Piprites_chloris	NC_024682	NA	Prum et al. 2015	Piprites_chloris	Piprites_chloris_1	13348	12826	15	14	NO
I0400.fasta	Pitta_angolensis	NC_024682	NA	Prum et al. 2015	Pitta_angolensis	Pitta_angolensis_1	10462	10462	9	9	NO
I0255.fasta	Podargus_strigoides	NC_011718	NA	Prum et al. 2015	Podargus_strigoides	Podargus_strigoides_1	12265	12265	13	13	NO
I0456.fasta	Poecile_lugubris	NC_027285	NC_026911.1	GenBank	Poecile_palustris	Poecile_lugubris_1	13980	13464	15	14	NO
I0407.fasta	Porphyrio_porphyrio	NC_023982	NA	Prum et al. 2015	Porphyrio_porphyrio	Porphyrio_porphyrio_1	12952	12430	15	14	NO
I0280.fasta	Probosciger_aterrimus	NC_045369	MH133970.1	GenBank	Probosciger_aterrimus	Probosciger_aterrimus_1	13951	13432	15	14	NO
I0370.fasta	Psittacus_erithacus	NC_045369	NC_027847.1	GenBank	Psittacus_erithacus	Psittacus_erithacus_1	13425	13425	14	14	NO
I0271.fasta	Psittrichas_fulgidus	NC_045369	NC_027848.1	GenBank	Psittrichas_fulgidus	Psittrichas_fulgidus_1	13959	13440	15	14	NO
I0263.fasta	Psophia_crepitans	NC_023982	NA	Prum et al. 2015	Psophia_crepitans	Psophia_crepitans_1	12599	12077	15	14	NO
I0411.fasta	Pterocles_bicinctus	NC_031871	NA	Prum et al. 2015	Pterocles_bicinctus	Pterocles_bicinctus_1	13626	13158	15	14	NO
I0395.fasta	Pterodroma_externa	NC_007174	NA	Prum et al. 2015	Pterodroma_externa	Pterodroma_externa_1	12640	12118	15	14	NO
I0434.fasta	Ptilinopus_magnificus	NC_031871	NC_013244	GenBank	Hemiphaga_novaeseelandiae	Megaloprepia_magnifica_1	13961	13439	15	14	NO
I2833.fasta	Ptilonorhynchus_violaceus	NC_027285	NA	Ericson et al. 2020	Ptilonorhynchus_violaceus	Ptilonorhynchus_violaceus_1	10434	10434	11	11	NO
I0406.fasta	Puffinus_griseus	NC_007174	NA	Prum et al. 2015	Puffinus_griseus	Ardenna_grisea_1	6048	6048	8	8	NO
I2826.fasta	Pycnonotus_macrotis	NC_027285	NA	Prum et al. 2015	Pycnonotus_macrotis	Poliolophus_urostictus_1	13949	13430	15	14	NO
I0428.fasta	Rallus_longirostris	NC_023982	NA	Braun et al. 2024	Rallus_limicola	Rallus_longirostris_1	12853	12331	15	14	NO
I0286.fasta	Ramphastos_ambiguus	NC_028020	NA	Prum et al. 2015	Ramphastos_ambiguus	Ramphastos_ambiguus_1	13416	12894	15	14	NO
I0368.fasta	Recurvirostra_americana	NC_045517	NA	Prum et al. 2015	Recurvirostra_americana	Recurvirostra_americana_1	13524	13002	15	14	NO
I0215.fasta	Regulus_ignicapilla	NC_027285	NA	Prum et al. 2015	Regulus_ignicapilla	Regulus_ignicapilla_1	10306	10306	13	13	NO
NA	Rhea_americana	NA	Y16884	GenBank	Rhea_americana	Rhea_americana_1	13944	13419	15	14	NO
I0227.fasta	Rhynchocyclus_olivaceus	NC_024682	NA	Prum et al. 2015	Rhynchocyclus_olivaceus	Rhynchocyclus_olivaceus_1	13317	12795	15	14	NO
I0393.fasta	Rhynchops_niger	NC_045517	NA	Prum et al. 2015	Rhynchops_niger	Rynchops_niger_1	11349	11349	14	14	NO
I0422.fasta	Rollandia_rolland	NC_008140	NA	Prum et al. 2015	Rollandia_rolland	Rollandia_rolland_1	5675	5675	5	5	NO
I0371.fasta	Rollulus_rouloul	NC_020585	MN927585.1	GenBank	Rollulus_rouloul	Rollulus_rouloul_1	12266	11834	15	14	NO
I0402.fasta	Rostratula_benghalensis	NC_045517	NA	Prum et al. 2015	Rostratula_benghalensis	Rostratula_benghalensis_1	12618	12618	14	14	NO
I0217.fasta	Rupicola_rupicola	NC_024682	NC_045370.1	GenBank	Rupicola_peruvianus	Rupicola_rupicola_1	13965	13443	15	14	NO
I0361.fasta	Sagittarius_serpentarius	NC_011818	NC_023788.1	GenBank	Sagittarius_serpentarius	Sagittarius_serpentarius_1	13708	13186	15	14	NO
I0365.fasta	Sarothrura_rufa_elizabethae	NC_023982	NA	Prum et al. 2015	Sarothrura_rufa_elizabethae	Sarothrura_rufa_1	9058	9058	11	11	NO
I0265.fasta	Schiffornis_turdina	NC_024682	NA	Harvey et al. 2020	Schiffornis_stenorhyncha	Schiffornis_turdina_1	13308	12786	15	14	NO
I0223.fasta	Sclerurus_mexicanus	NC_024682	NA	Prum et al. 2015	Sclerurus_mexicanus	Sclerurus_mexicanus_1	11890	11368	14	13	NO
I0418.fasta	Scopus_umbretta	NC_025900	NA	Braun et al. 2024	Scopus_umbretta	Scopus_umbretta_1	13012	13012	14	14	NO
I2835.fasta	Sericulus_bakeri	NC_027285	NA	Prum et al. 2015	Sericulus_bakeri	Sericulus_bakeri_1	10305	10305	13	13	NO
I0189.fasta	Smithornis_rufolateralis	NC_024682	NA	Prum et al. 2015	Smithornis_rufolateralis	Smithornis_rufolateralis_1	13782	13260	15	14	NO
I0451.fasta	Spheniscus_humboldti	NC_036337	NA	Prum et al. 2015	Spheniscus_humboldti	Spheniscus_humboldti_1	9962	9695	14	13	NO
I2825.fasta	Spizella_arborea	NC_027285	NA	Prum et al. 2015	Spizella_arborea	Passerella_arborea_1	9639	9639	11	11	NO
I0435.fasta	Steatornis_caripensis	NC_011718	NA	Prum et al. 2015	Steatornis_caripensis	Steatornis_caripensis_1	13688	13166	15	14	NO
I0270.fasta	Sterna_hirundo	NC_045517	NC_036345.1	GenBank	Sterna_hirundo	Sterna_hirundo_1	13957	13435	15	14	NO
I0188.fasta	Streptoprocne_zonaris	NC_011718	NA	Prum et al. 2015	Streptoprocne_zonaris	Streptoprocne_zonaris_1	13592	13121	15	14	NO
I0208.fasta	Strix_varia	NC_027606	MF431745.1	GenBank	Strix_varia_varia	Strix_varia_1	13983	13461	15	14	NO
NA	Struthio_camelus	NA	NC_002785	GenBank	Struthio_Camelus	Struthio_camelus_1	13943	13421	15	14	NO
I0214.fasta	Sylvia_melanocephala	NC_027285	NA	Prum et al. 2015	Sylvia_melanocephala	Sylvia_melanocephala_1	13889	13370	15	14	NO
I0403.fasta	Syrrhaptes_paradoxus	NC_031871	NA	Prum et al. 2015	Syrrhaptes_paradoxus	Syrrhaptes_paradoxus_1	9621	9621	12	12	NO
I0424.fasta	Tapera_naevia	NC_050049	NA	Prum et al. 2015	Tapera_naevia	Tapera_naevia_1	10641	10641	12	12	NO
I0192.fasta	Tauraco_macrorhynchus	NC_050049	NA	Prum et al. 2015	Tauraco_macrorhynchus	Tauraco_macrorhynchus_1	10123	10123	12	12	NO
I0261.fasta	Terenura_callinota	NC_024682	NA	Prum et al. 2015	Terenura_callinota	Euchrepomis_callinota_1	13787	13265	15	14	NO
I0207.fasta	Thamnophilus_ruficapillus	NC_024682	NA	Harvey et al. 2020	Thamnophilus_ruficapillus	Thamnophilus_ruficapillus_1	13485	12963	15	14	NO
I0239.fasta	Tigrisoma_lineatum	NC_025900	NA	Prum et al. 2015	Tigrisoma_lineatum	Tigrisoma_lineatum_1	4311	4311	7	7	NO
I0231.fasta	Tinamus_major	NC_002772	NC_002781.3	GenBank	Tinamus_major	Tinamus_major_1	13953	13431	15	14	NO
I0251.fasta	Tityra_cayana	NC_024682	NA	Harvey et al. 2020	Tityra_inquisitor	Tityra_cayana_1	13726	13204	15	14	NO
I0198.fasta	Tockus_camurus	NC_015085	MK060134.1	GenBank	Tockus_camurus	Lophoceros_camurus_1	13946	13424	15	14	NO
I0234.fasta	Todus_mexicanus	NC_035868	NA	Prum et al. 2015	Todus_mexicanus	Todus_mexicanus_1	11762	11582	14	13	NO
I0219.fasta	Topaza_pella	NC_011718	NA	Braun et al. 2024	Topaza_pella	Topaza_pella_1	13672	13150	15	14	NO
I0193.fasta	Treron_calvus	NC_031871	NA	Prum et al. 2015	Treron_calvus	Treron_calvus_1	13378	13102	15	14	NO
I0201.fasta	Tringa_solitaria	NC_045517	NA	Prum et al. 2015	Tringa_solitaria	Tringa_solitaria_1	13710	13188	15	14	NO
I0187.fasta	Trogon_elegans	NC_052802	NA	Prum et al. 2015	Trogon_elegans	Trogon_elegans_1	12768	12249	14	13	NO
I0222.fasta	Turdus_olivater	NC_027285	NA	Prum et al. 2015	Turdus_olivater	Turdus_olivater_1	13447	12928	15	14	NO
I0409.fasta	Turnix_ocellata	NC_045517	MN356355.1	GenBank	Turnix_velox	Turnix_ocellatus_1	13958	13436	15	14	NO
I0246.fasta	Tyrannus_albogularis	NC_024682	NA	Prum et al. 2015	Tyrannus_albogularis	Tyrannus_albogularis_1	13795	13273	15	14	NO
I0452.fasta	Tyto_alba	NC_027606	EU410491.1	GenBank	Tyto_alba	Tyto_alba_1	13608	13089	15	14	NO
I0233.fasta	Upupa_epops	NC_015085	NC_028178.1	GenBank	Upupa_epops	Upupa_epops_1	13931	13409	15	14	NO
I0408.fasta	Uria_aalge	NC_045517	NA	Prum et al. 2015	Uria_aalge	Uria_aalge_1	8727	8727	12	12	NO
I0276.fasta	Vultur_gryphus	NC_011818	NA	Prum et al. 2015	Vultur_gryphus	Vultur_gryphus_1	4761	4761	6	6	YES	MN031933	VUTMTDG	JF909889	JF909889	KF446142								KX534425
References	Details
Prum et al. 2015	Prum, R., Berv, J., Dornburg, A. et al. A comprehensive phylogeny of birds (Aves) using targeted next-generation DNA sequencing. Nature 526, 569–573 (2015). https://doi.org/10.1038/nature15697
Braun et al. 2024	Testing the mettle of METAL: A comparison of phylogenomic methods using a challenging but well-resolved phylogeny. Edward L. Braun, Carl H. Oliveros, Noor D. White Carreiro, Min Zhao, Travis C. Glenn, Robb T. Brumfield, Michael J. Braun, Rebecca T. Kimball, Brant C. Faircloth bioRxiv 2024.02.28.582627; doi: https://doi.org/10.1101/2024.02.28.582627
Harvey et al. 2020	M. G. Harvey et al., The evolution of a tropical biodiversity hotspot. Science 370, 1343-1348 (2020).
Ericson et al. 2020	Per G P Ericson, Martin Irestedt, Johan A A Nylander, Les Christidis, Leo Joseph, Yanhua Qu, Parallel Evolution of Bower-Building Behavior in Two Groups of Bowerbirds Suggested by Phylogenomics, Systematic Biology, Volume 69, Issue 5, September 2020, Pages 820–829, https://doi.org/10.1093/sysbio/syaa040
McCullough et al. 2019	McCullough, J.M., Moyle, R.G., Smith, B.T., Andersen, M.J., 2019. A Laurasian origin for a pantropical bird radiation is supported by genomic and fossil data (Aves: Coraciiformes). Proceedings of the Royal Society B: Biological Sciences 286, 20190122.
Smith et al. 2023.	Brian Tilston Smith, Jon Merwin, Kaiya L Provost, Gregory Thom, Robb T Brumfield, Mateus Ferreira, William M Mauck, Robert G Moyle, Timothy F Wright, Leo Joseph, Phylogenomic Analysis of the Parrots of the World Distinguishes Artifactual from Biological Sources of Gene Tree Discordance, Systematic Biology, Volume 72, Issue 1, January 2023, Pages 228–241, https://doi.org/10.1093/sysbio/syac055
Trinity assemblies:	https://github.com/jakeberv/avian_molecular_shifts/tree/main/AHE_REASSEMBLY/bioinformatics_pipeline/raw_trinity_assemblies.tar.xz
Notes: Trinity assembly filename corresponds to the re-assembled dataset from Prum et al 2015, with species names corresponding to those in column B, matching those in Supplementary Table 1 of Prum et al 2015.
Column F contains the names that describe the species names in the exported data (after phyogenetic swaps), with source specified in column E
