# Supplementary material for: Genome and life-history evolution link bird diversification to the end-Cretaceous mass extinction
Source: Sci Adv. 2024 Jul 31;10(31):eadp0114. doi: 10.1126/sciadv.adp0114 (PMC11290531; doi:10.1126/sciadv.adp0114)
Supplement: Supplementary file 2 — Tables S3 and S4 [file sciadv.adp0114_tables_s3_and_s4.zip › sciadv.adp0114_tables_s3_and_s4/sciadv.adp0114_table_s4.xlsx]

## Sheet: Sheet1
treeID	correctedID	Order	Suborder	Infraorder	Family	Genus	Scientific name	Range centroid of latitude	Body mass	Mean clutch size	Freshwater	Marine	Terrestrial	Minimum altitude	Maximum altitude	Migrant	Extent of Occurrence (breeding/resident)	Diet	Nocturnal	Forest	GenLength(modeled)	Survival	Age at first breeding	Max longevity	chickPC1	hatchlingPC1	BMRnames	BMR.species.Metabolic.rate	BMR.species.Body.Mass	BMR.species.bmr.sd	BMR.species.n.sd	BMR.species.Citation	BMR.species.key
Acanthisitta_chloris_1	Acanthisitta_chloris_1	PASSERIFORMES	ACANTHISITTI	ACANTHISITTI	Acanthisittidae	Acanthisitta	Acanthisitta chloris	-42.25	6.91	4	0	0	y	0	1550	Not a Migrant	563000	Invertebrate	0	1	1.89064	NA	NA	6	-2.73187	-1.59416	Acanthisitta chloris	-1.99175	1.8718	NA	1	McNab and Weston 2018	Acanthisitta chloris
Accipiter_superciliosus_1	Accipiter_superciliosus_1	ACCIPITRIFORMES	ACCIPITRIFORMES	ACCIPITRIFORMES	Accipitridae	Accipiter	Accipiter superciliosus	-6.23	99.51	2	0	0	y	0	1500	Not a Migrant	13800000	VertFishScav	0	1	3.90863	NA	NA	NA	-0.578863	0.659994	Accipiter cooperii	0.755183	6.11368	NA	1	Wasser (1986)	Accipiter superciliosus
Aegotheles_insignis_1	Aegotheles_insignis_1	CAPRIMULGIFORMES	CAPRIMULGIFORMES	CAPRIMULGIFORMES	Aegothelidae	Aegotheles	Aegotheles insignis	-5.27	78.5	NA	0	0	y	1150	3000	Not a Migrant	637000	Invertebrate	1	1	3.77215	NA	NA	NA	-3.25	-0.431494	Aegotheles cristatus	-1.14229	3.80666	NA	1	Doucette and Geiser 2008	Aegotheles insignis
Alcedo_quadribrachys_1	Alcedo_quadribrachys_1	CORACIIFORMES	CORACIIFORMES	CORACIIFORMES	Alcedinidae	Alcedo	Alcedo quadribrachys	1.58	34.9	5	1	1	y	0	1800	Not a Migrant	8120000	VertFishScav	0	0	2.82832	NA	NA	NA	-2.73187	-1.59416	Alcedo atthis	-0.972861	3.53515	NA	1	Kendeigh et al. (1977)	Alcedo quadribrachys
Anas_superciliosa_1	Anas_superciliosa_1	ANSERIFORMES	ANSERIFORMES	ANSERIFORMES	Anatidae	Anas	Anas superciliosa	-22.89	882.76	8.5	1	1	y	0	0	Not a Migrant	49800000	PlantSeed	0	0	4.9434	58	NA	27.2	2.33271	3.0175	Anas platyrhynchos	1.22378	6.608	NA	1	Daan et al. (1990)	Anas superciliosa
Anhinga_anhinga_1	Anhinga_anhinga_1	SULIFORMES	SULIFORMES	SULIFORMES	Anhingidae	Anhinga	Anhinga anhinga	-5.68	1235	4	1	0	y	0	900	Not a Migrant	28700000	VertFishScav	0	0	6.25145	NA	3	16.5	-1.39751	-0.502674	Anhinga anhinga	1.17118	6.94698	NA	1	AnAge Build 14	Anhinga anhinga
Anser_canagicus_1	Anser_canagicus_1	ANSERIFORMES	ANSERIFORMES	ANSERIFORMES	Anatidae	Anser	Anser canagicus	65.46	2136.49	5	1	1	y	0	0	Full Migrant	775000	PlantSeed	0	0	8.00824	71.875	1.99261	20.25	2.28081	3.0175	Branta bernicla	1.80171	7.1333	NA	1	Daan et al. (1990)	Anser canagicus
Anseranas_semipalmata_1	Anseranas_semipalmata_1	ANSERIFORMES	ANSERIFORMES	ANSERIFORMES	Anseranatidae	Anseranas	Anseranas semipalmata	-20.53	2393.4	6	1	0	y	0	0	Nomadic	5050000	PlantSeed	0	0	8.14426	NA	3	24.8	1.42803	1.82726	Anseranas semipalmata	NA	2393.4	NA	NA	NA	Anseranas semipalmata
Grus_canadensis_1	Antigone_canadensis_1	GRUIFORMES	GRUIFORMES	GRUIFORMES	Gruidae	Antigone	Antigone canadensis	60.36	4296.22	2	1	0	y	0	0	Full Migrant	33500000	Omnivore	0	0	11.4552	NA	2.99836	36.6	1.42803	1.82726	Grus canadensis	2.0963	8.26616	NA	1	Benedict and Fox 1927	Antigone canadensis
Apaloderma_aequatoriale_1	Apaloderma_aequatoriale_1	TROGONIFORMES	TROGONIFORMES	TROGONIFORMES	Trogonidae	Apaloderma	Apaloderma aequatoriale	1.21	58.02	2	0	0	y	0	0	Not a Migrant	2020000	Invertebrate	0	1	3.75324	NA	NA	NA	-2.99765	-1.59416	Apaloderma aequatoriale	NA	58.02	NA	NA	NA	Apaloderma aequatoriale
Apteryx_sp._1	Apteryx mantelli_1	STRUTHIONIFORMES	STRUTHIONIFORMES	STRUTHIONIFORMES	Apterygidae	Apteryx	Apteryx mantelli	-37.84	2320.51	2	0	0	y	0	1000	Not a Migrant	157000	Invertebrate	1	1	8.50203	NA	2	20	2.33271	3.0175	Apteryx australis	1.39364	7.77486	0.000175483	2	McKechnie & Wolf 2004, Calder & Dawson (1978)	Apteryx mantelli
Aramus_guarauna_1	Aramus_guarauna_1	GRUIFORMES	GRUIFORMES	GRUIFORMES	Aramidae	Aramus	Aramus guarauna	-10.66	1080	6	1	0	y	0	1500	Full Migrant	24600000	Omnivore	0	0	3.85065	NA	1	12	1.43841	1.82726	Aramus guarauna	NA	1080	NA	NA	NA	Aramus guarauna
Archilochus_colubris_1	Archilochus_colubris_1	CAPRIMULGIFORMES	CAPRIMULGIFORMES	CAPRIMULGIFORMES	Trochilidae	Archilochus	Archilochus colubris	41.83	3.09	2	0	0	y	0	1900	Full Migrant	9860000	FruiNect	0	1	2.16084	36.5	1	9.16667	-2.15237	-1.20661	Archilochus colubris	-2.54695	1.16315	NA	1	AnAge Build 14	Archilochus colubris
Ardea_herodias_1	Ardea_herodias_1	PELECANIFORMES	PELECANIFORMES	PELECANIFORMES	Ardeidae	Ardea	Ardea herodias	43.94	2523.41	4.5	1	1	y	0	2600	Full Migrant	34200000	VertFishScav	0	0	7.44002	78	2	24.5	-0.578863	0.659994	Ardea herodias	1.82439	7.53369	NA	1	Benedict and Fox 1927	Ardea herodias
Puffinus_griseus_1	Ardenna_grisea_1	PROCELLARIIFORMES	PROCELLARIIFORMES	PROCELLARIIFORMES	Procellariidae	Ardenna	Ardenna grisea	-42.16	787	1	0	1	y	0	1500	Full Migrant	466000000	VertFishScav	0	0	15.5066	93.4	6	34	-0.578863	0.659994	Ardenna pacifica	0.396163	5.82245	NA	1	Pettit et al. 1985	Ardenna grisea
Ardeotis_kori_1	Ardeotis_kori_1	OTIDIFORMES	OTIDIFORMES	OTIDIFORMES	Otididae	Ardeotis	Ardeotis kori	-16.31	7994.16	2	0	0	y	0	2000	Not a Migrant	8800000	Omnivore	0	0	11.624	NA	3.00041	26	1.43841	1.82726	Ardeotis kori	NA	7994.16	NA	NA	NA	Ardeotis kori
Arenaria_interpres_1	Arenaria_interpres_1	CHARADRIIFORMES	SCOLOPACI	SCOLOPACI	Scolopacidae	Arenaria	Arenaria interpres	72.48	135.98	3	1	1	y	0	0	Full Migrant	27600000	Invertebrate	0	0	6.15106	80.9	2	22.3	2.28081	3.0175	Arenaria interpres	-0.0833816	4.49981	0	2	McKechnie & Wolf 2004, Kersten & Piersma (1987)	Arenaria interpres
Atelornis_pittoides_1	Atelornis_pittoides_1	CORACIIFORMES	CORACIIFORMES	CORACIIFORMES	Brachypteraciidae	Atelornis	Atelornis pittoides	-17.77	91.5	3	0	0	y	0	2000	Not a Migrant	239000	Invertebrate	0	1	3.81605	NA	NA	NA	-2.47281	-1.59416	Atelornis pittoides	NA	91.5	NA	NA	NA	Atelornis pittoides
Aythya_valisineria_1	Aythya_valisineria_1	ANSERIFORMES	ANSERIFORMES	ANSERIFORMES	Anatidae	Aythya	Aythya valisineria	57.02	1202	9.5	1	1	y	0	0	Full Migrant	10500000	PlantSeed	0	0	5.16187	75.5	1	29.5	2.32233	3.0175	Aythya fuligula	1.075	6.4151	NA	1	Daan et al. (1990)	Aythya valisineria
Balaeniceps_rex_1	Balaeniceps_rex_1	PELECANIFORMES	PELECANIFORMES	PELECANIFORMES	Balaenicipitidae	Balaeniceps	Balaeniceps rex	-0.87	5941.01	2	1	0	NA	0	0	Not a Migrant	2360000	VertFishScav	0	0	10.9805	NA	3	35.85	-1.1588	-0.502674	Balaeniceps rex	NA	5941.01	NA	NA	NA	Balaeniceps rex
Balearica_regulorum_1	Balearica_regulorum_1	GRUIFORMES	GRUIFORMES	GRUIFORMES	Gruidae	Balearica	Balearica regulorum	-12.81	3771.99	2.5	1	0	y	0	0	Not a Migrant	6070000	Omnivore	0	0	9.25216	NA	3.98103	17	1.43841	1.82726	Balearica regulorum	NA	3771.99	NA	NA	NA	Balearica regulorum
Barnardius_zonarius_1	Barnardius_zonarius_1	PSITTACIFORMES	PSITTACIFORMES	PSITTACIFORMES	Psittacidae	Barnardius	Barnardius zonarius	-27.28	121	5.5	1	0	y	0	0	Nomadic	7230000	FruiNect	0	0	4.67817	NA	1.5	17.9	-1.57287	-0.81905	Barnardius zonarius	-0.283504	4.90063	0.0675735	2	White et al. 2007, Williams et al. (1991)	Barnardius zonarius
Bonasa_umbellus_1	Bonasa_umbellus_1	GALLIFORMES	GALLIFORMES	GALLIFORMES	Phasianidae	Bonasa	Bonasa umbellus	52.87	530.91	11	0	0	y	0	0	Not a Migrant	15700000	PlantSeed	0	1	2.39808	34	1.2	8.5	2.33271	3.0175	Bonasa umbellus	0.86773	6.4677	0.00089075	2	McKechnie & Wolf 2004, Rasmussen & Brander (1973)	Bonasa umbellus
Buccanodon_duchaillui_1	Buccanodon_duchaillui_1	PICIFORMES	PICIFORMES	PICIFORMES	Lybiidae	Buccanodon	Buccanodon duchaillui	1.17	41.8	NA	0	0	y	0	2250	Not a Migrant	5940000	FruiNect	0	1	3.37367	NA	NA	NA	-3.50907	-1.59416	Buccanodon duchaillui	NA	41.8	NA	NA	NA	Buccanodon duchaillui
Bucco_capensis_1	Bucco_capensis_1	PICIFORMES	PICIFORMES	PICIFORMES	Bucconidae	Bucco	Bucco capensis	-2.43	54	NA	1	0	y	0	1700	Not a Migrant	6080000	VertFishScav	0	1	3.27525	NA	NA	NA	-2.73187	-1.59416	Bucco macrodactylus	-1.7148	3.16548	NA	1	Lodono et al. (2015)	Bucco capensis
Bucorvus_leadbeateri_1	Bucorvus_leadbeateri_1	BUCEROTIFORMES	BUCEROTIFORMES	BUCEROTIFORMES	Bucerotidae	Bucorvus	Bucorvus leadbeateri	-14.23	3743.62	2	1	0	y	0	4250	Not a Migrant	7140000	Invertebrate	0	1	19.9457	NA	4.48598	70	-2.52462	-1.59416	Rhyticeros plicatus	1.52727	7.48527	NA	1	McNab 2001	Bucorvus leadbeateri
Burhinus_oedicnemus_1	Burhinus_oedicnemus_1	CHARADRIIFORMES	CHARADRII	CHARADRII	Burhinidae	Burhinus	Burhinus oedicnemus	40.31	459	2	0	0	y	0	0	Full Migrant	27200000	Omnivore	0	0	7.43405	83.2	3	17.92	1.42803	1.82726	Burhinus oedicnemus	0.65752	6.20199	NA	1	Jorge S. Gutiérrez et al 2012	Burhinus oedicnemus
Buteo_jamaicensis_1	Buteo_jamaicensis_1	ACCIPITRIFORMES	ACCIPITRIFORMES	ACCIPITRIFORMES	Accipitridae	Buteo	Buteo jamaicensis	45.42	1101.16	2.5	0	0	y	0	3200	Full Migrant	30900000	VertFishScav	0	0	9.18892	80	2	30.7	-0.578863	0.659994	Buteo jamaicensis	1.46557	7.03957	NA	1	Lodono et al. (2015)	Buteo jamaicensis
Calandrella_brachydactyla_1	Calandrella_brachydactyla_1	PASSERIFORMES	PASSERI	SYLVIOID OSCINES	Alaudidae	Calandrella	Calandrella brachydactyla	42.65	21.06	4	0	0	y	0	0	Full Migrant	24900000	Invertebrate	0	0	2.28284	NA	1	NA	-1.35812	-0.81905	Calandrella brachydactyla	-0.891598	3.17805	NA	1	White et al. 2007	Calandrella brachydactyla
Calyptomena_viridis_1	Calyptomena_viridis_1	PASSERIFORMES	TYRANNI	OLD WORLD SUBOSCINES	Calyptomenidae	Calyptomena	Calyptomena viridis	1.69	58.5	2	0	0	y	0	1700	Not a Migrant	4240000	FruiNect	0	1	3.67598	NA	NA	NA	-2.00649	-1.59416	Calyptomena viridis	NA	58.5	NA	NA	NA	Calyptomena viridis
Capito_niger_1	Capito_niger_1	PICIFORMES	PICIFORMES	PICIFORMES	Capitonidae	Capito	Capito niger	2.17	57.37	3.5	0	0	y	0	1700	Not a Migrant	1250000	FruiNect	0	1	3.07402	NA	NA	NA	-3.50907	-1.59416	Capito niger	NA	57.37	NA	NA	NA	Capito niger
Caprimulgus_europaeus_1	Caprimulgus_europaeus_1	CAPRIMULGIFORMES	CAPRIMULGIFORMES	CAPRIMULGIFORMES	Caprimulgidae	Caprimulgus	Caprimulgus europaeus	47.55	67	1.5	0	0	y	0	2800	Full Migrant	33200000	Invertebrate	1	0	3.48267	70	1	11.92	0.400535	1.82726	Antrostomus vociferus	-1.11613	3.82864	NA	1	Lane et al 2004	Caprimulgus europaeus
Caracara_cheriway_1	Caracara_cheriway_1	FALCONIFORMES	FALCONIFORMES	FALCONIFORMES	Falconidae	Caracara	Caracara cheriway	12.43	1078.62	2.5	1	0	y	0	2000	Not a Migrant	16100000	VertFishScav	0	0	8.22545	NA	NA	25.8	-0.578863	0.659994	Caracara cheriway	1.20512	7.10644	NA	1	Morrison and Dwyer 2020	Caracara cheriway
Cariama_cristata_1	Cariama_cristata_1	CARIAMIFORMES	CARIAMIFORMES	CARIAMIFORMES	Cariamidae	Cariama	Cariama cristata	-19.26	1400	2.5	0	0	y	0	2100	Not a Migrant	7750000	Invertebrate	0	0	7.5756	NA	NA	NA	-0.0184119	0.659994	Cariama cristata	NA	1400	NA	NA	NA	Cariama cristata
Casuarius_bennetti_1	Casuarius_bennetti_1	STRUTHIONIFORMES	STRUTHIONIFORMES	STRUTHIONIFORMES	Casuariidae	Casuarius	Casuarius bennetti	-5.06	35000	4	0	0	y	0	3600	Not a Migrant	1190000	FruiNect	0	1	11.5541	NA	3.5	26	2.33271	3.0175	Casuarius bennetti	3.2184	9.77565	NA	1	Benedict and Fox 1927	Casuarius bennetti
Cathartes_burrovianus_1	Cathartes_burrovianus_1	CATHARTIFORMES	CATHARTIFORMES	CATHARTIFORMES	Cathartidae	Cathartes	Cathartes burrovianus	-10.49	935	NA	1	0	y	0	1000	Not a Migrant	19600000	VertFishScav	0	0	5.98584	NA	NA	NA	-0.578863	0.659994	Cathartes aura	1.74098	7.23006	NA	1	Zeev Arad and Marvin H. Bernstein 1988	Cathartes burrovianus
Centropus_bengalensis_1	Centropus_bengalensis_1	CUCULIFORMES	CUCULIFORMES	CUCULIFORMES	Cuculidae	Centropus	Centropus bengalensis	14.75	148.91	3	1	0	y	0	1800	Not a Migrant	21100000	Invertebrate	0	0	3.86503	NA	NA	NA	-1.77246	-0.81905	Centropus sinensis	0.128384	5.45746	NA	1	Bushuev et al 2017	Centropus bengalensis
Pipra_erythrocephala_1	Ceratopipra_erythrocephala_1	PASSERIFORMES	TYRANNI	NEW WORLD SUBOSCINES	Pipridae	Ceratopipra	Ceratopipra erythrocephala	2.01	13.43	2	0	0	y	0	2000	Not a Migrant	5010000	FruiNect	0	1	3.14893	69	NA	10	-1.68606	-1.20661	Ceratopipra mentalis	-1.66073	2.5096	0	2	White et al. 2007, White et al. 2007	Ceratopipra erythrocephala
Chaetura_brachyura_1	Chaetura_brachyura_1	CAPRIMULGIFORMES	CAPRIMULGIFORMES	CAPRIMULGIFORMES	Apodidae	Chaetura	Chaetura brachyura	-3.04	18.3	4.5	0	0	y	0	1050	Not a Migrant	9940000	Invertebrate	0	1	2.3363	NA	NA	NA	-3.25	-1.59416	Apus apus	-0.825547	3.80444	0.00645764	2	Wiersma et al. 2007, Kendeigh et al. (1977)	Chaetura brachyura
Charadrius_hiaticula_1	Charadrius_hiaticula_1	CHARADRIIFORMES	CHARADRII	CHARADRII	Charadriidae	Charadrius	Charadrius hiaticula	69.85	64.04	3.5	1	1	y	0	0	Full Migrant	40400000	Invertebrate	0	0	3.91496	72.1	1	20.75	2.33271	3.0175	Charadrius dubius	-0.872285	3.58352	0.00676662	2	Wiersma et al. 2007, Kendeigh et al. (1977)	Charadrius hiaticula
Chauna_torquata_1	Chauna_torquata_1	ANSERIFORMES	ANSERIFORMES	ANSERIFORMES	Anhimidae	Chauna	Chauna torquata	-24.91	4400	4	1	0	y	0	0	Not a Migrant	4690000	PlantSeed	0	0	8.29793	NA	2.5	NA	1.43841	1.82726	Chauna chavaria	1.92804	7.87093	NA	1	Benedict and Fox 1927	Chauna torquata
Chelidoptera_tenebrosa_1	Chelidoptera_tenebrosa_1	PICIFORMES	PICIFORMES	PICIFORMES	Bucconidae	Chelidoptera	Chelidoptera tenebrosa	-4.75	35.9	1.5	0	0	y	0	1200	Not a Migrant	11900000	Invertebrate	0	0	3.73084	NA	NA	NA	-2.73187	-1.59416	Monasa morphoeus	-0.798508	4.21213	NA	1	Lodono et al. (2015)	Chelidoptera tenebrosa
Chloroceryle_inda_1	Chloroceryle_inda_1	CORACIIFORMES	CORACIIFORMES	CORACIIFORMES	Alcedinidae	Chloroceryle	Chloroceryle inda	-4.88	52.1	4	1	0	y	0	400	Not a Migrant	13000000	VertFishScav	0	1	2.71639	NA	NA	NA	-2.421	-1.59416	Chloroceryle aenea	-1.77196	2.4681	NA	1	Wiersma et al. 2007	Chloroceryle inda
Chordeiles_pusillus_1	Chordeiles_pusillus_1	CAPRIMULGIFORMES	CAPRIMULGIFORMES	CAPRIMULGIFORMES	Caprimulgidae	Chordeiles	Chordeiles pusillus	-9.13	30.6	1	0	0	y	0	900	Not a Migrant	9580000	Invertebrate	1	0	3.53566	NA	NA	NA	1.21758	1.82726	Chordeiles minor	-0.819845	4.27667	0.00160524	2	McKechnie & Wolf 2004, Lasiewski & Dawson (1964)	Chordeiles pusillus
Chunga_burmeisteri_1	Chunga_burmeisteri_1	CARIAMIFORMES	CARIAMIFORMES	CARIAMIFORMES	Cariamidae	Chunga	Chunga burmeisteri	-25.38	1298	2	0	0	y	0	800	Not a Migrant	813000	Omnivore	0	0	8.31718	NA	NA	NA	-0.0184119	0.659994	Chunga burmeisteri	NA	1298	NA	NA	NA	Chunga burmeisteri
Ciconia_nigra_1	Ciconia_nigra_1	CICONIIFORMES	CICONIIFORMES	CICONIIFORMES	Ciconiidae	Ciconia	Ciconia nigra	41.53	2926	4	1	0	y	0	2000	Full Migrant	25100000	VertFishScav	0	0	9.71004	NA	3	31	-0.578863	0.659994	Jabiru mycteria	2.57809	8.60703	NA	1	Benedict and Fox 1927	Ciconia nigra
Climacteris_melanura_1	Climacteris_melanurus_1	PASSERIFORMES	PASSERI	BASAL OSCINES	Climacteridae	Climacteris	Climacteris melanurus	-17.46	31.85	2.5	0	0	y	0	0	Not a Migrant	2550000	Invertebrate	0	1	4.30982	NA	NA	NA	-1.88375	-0.81905	Climacteris melanurus	NA	31.85	NA	NA	NA	Climacteris melanurus
Coccyzus_melacoryphus_1	Coccyzus_melacoryphus_1	CUCULIFORMES	CUCULIFORMES	CUCULIFORMES	Cuculidae	Coccyzus	Coccyzus melacoryphus	-10.07	49.71	3	0	0	y	0	1200	Full Migrant	21700000	Invertebrate	0	1	2.51407	NA	NA	NA	-1.05615	-1.20661	Cacomantis variolosus	-2.11196	3.16969	NA	1	Hails (1983)	Coccyzus melacoryphus
Colinus_cristatus_1	Colinus_cristatus_1	GALLIFORMES	GALLIFORMES	GALLIFORMES	Odontophoridae	Colinus	Colinus cristatus	6.24	134.45	12	0	0	y	0	3200	Not a Migrant	3490000	PlantSeed	0	0	1.5323	NA	NA	NA	2.33271	3.0175	Colinus virginianus	0.277632	5.55296	NA	1	Lodono et al. (2015)	Colinus cristatus
Colius_colius_1	Colius_colius_1	COLIIFORMES	COLIIFORMES	COLIIFORMES	Coliidae	Colius	Colius colius	-26.5	41.4	3	0	0	y	0	0	Not a Migrant	2210000	FruiNect	0	0	2.91344	NA	1	NA	-1.49174	-1.20661	Colius colius	-1.7232	3.5582	0.0118844	2	McKechnie & Wolf 2004, McKechnie & Lovegrove (2001b)	Colius colius
Columba_livia_1	Columba_livia_1	COLUMBIFORMES	COLUMBIFORMES	COLUMBIFORMES	Columbidae	Columba	Columba livia	33.58	354.2	2	0	0	y	0	4500	Not a Migrant	61000000	PlantSeed	0	0	3.99308	66.5	1	21.5417	-1.41743	-0.81905	Columba livia	0.751416	5.75669	NA	1	Lodono et al. (2015)	Columba livia
Columbina_minuta_1	Columbina_minuta_1	COLUMBIFORMES	COLUMBIFORMES	COLUMBIFORMES	Columbidae	Columbina	Columbina minuta	-8.23	32.59	2	0	0	y	0	1400	Not a Migrant	18800000	PlantSeed	0	0	2.51519	NA	NA	NA	-1.3138	-0.81905	Columbina inca	-1.38629	3.7013	NA	1	McKechnie & Wolf 2004	Columbina minuta
Coracias_cyanogaster_1	Coracias_cyanogaster_1	CORACIIFORMES	CORACIIFORMES	CORACIIFORMES	Coraciidae	Coracias	Coracias cyanogaster	9.53	142	NA	1	0	y	0	0	Not a Migrant	3560000	Invertebrate	0	1	3.83199	NA	NA	NA	-2.47281	-1.59416	Coracias cyanogaster	NA	142	NA	NA	NA	Coracias cyanogaster
Corvus_albus_1	Corvus_albus_1	PASSERIFORMES	PASSERI	CORVOID OSCINES	Corvidae	Corvus	Corvus albus	-1.1	524	4	1	0	y	0	0	Not a Migrant	32900000	VertFishScav	0	0	5.11756	NA	NA	NA	-2.77413	-1.59416	Corvus corone	1.08181	6.24611	NA	1	Daan et al. (1990)	Corvus albus
Corythaeola_cristata_1	Corythaeola_cristata_1	MUSOPHAGIFORMES	MUSOPHAGIFORMES	MUSOPHAGIFORMES	Musophagidae	Corythaeola	Corythaeola cristata	1.56	964.99	2	0	0	y	0	2700	Not a Migrant	8220000	FruiNect	0	1	7.06466	NA	NA	NA	-0.837928	-0.431494	Corythaeola cristata	NA	964.99	NA	NA	NA	Corythaeola cristata
Cotinga_cayana_1	Cotinga_cayana_1	PASSERIFORMES	TYRANNI	NEW WORLD SUBOSCINES	Cotingidae	Cotinga	Cotinga cayana	-3.31	61.8	NA	0	0	y	0	800	Not a Migrant	7370000	FruiNect	0	1	3.2417	NA	NA	NA	-1.90002	-1.20661	Lipaugus vociferans	-0.274437	4.4613	NA	1	Lodono et al. (2015)	Cotinga cayana
Crax_alector_1	Crax_alector_1	GALLIFORMES	GALLIFORMES	GALLIFORMES	Cracidae	Crax	Crax alector	2.77	2872	2	0	0	y	0	1400	Not a Migrant	2600000	FruiNect	0	1	7.9815	NA	NA	NA	1.43841	1.82726	Crax daubentoni	1.97213	7.93737	NA	1	Benedict and Fox 1927	Crax alector
Cryptopipo_aenigma_1	Cryptopipo_holochlora_1	PASSERIFORMES	TYRANNI	NEW WORLD SUBOSCINES	Pipridae	Cryptopipo	Cryptopipo holochlora	-5.58	14.9	NA	0	0	y	0	1500	Not a Migrant	1140000	NA	0	1	2.53439	NA	NA	NA	-1.68606	-1.20661	Ceratopipra chloromeros	-1.23787	2.78501	0	2	Lodono et al. (2015), Gustavo A. Londoño et al 2014	Cryptopipo holochlora
Crypturellus_tataupa_1	Crypturellus_tataupa_1	STRUTHIONIFORMES	STRUTHIONIFORMES	STRUTHIONIFORMES	Tinamidae	Crypturellus	Crypturellus tataupa	-18.31	218.8	4.5	0	0	y	0	1400	Not a Migrant	10600000	Omnivore	0	1	4.05105	NA	NA	NA	2.33271	3.0175	Crypturellus soui	-0.261365	5.39726	0	2	Lodono et al. (2015), Gustavo A. Londoño et al 2014	Crypturellus tataupa
Cuculus_optatus_1	Cuculus_saturatus_1	CUCULIFORMES	CUCULIFORMES	CUCULIFORMES	Cuculidae	Cuculus	Cuculus saturatus	52.86	87	NA	0	0	y	0	4500	Full Migrant	36600000	Invertebrate	0	1	2.89977	NA	NA	NA	-2.24113	-1.59416	Cuculus canorus	-0.175545	4.71492	0.0016856	2	Wiersma et al. 2007, Kendeigh et al. (1977)	Cuculus saturatus
Dendrocygna_viduata_1	Dendrocygna_viduata_1	ANSERIFORMES	ANSERIFORMES	ANSERIFORMES	Anatidae	Dendrocygna	Dendrocygna viduata	-6.61	689.99	8.5	1	0	y	0	1000	Full Migrant	75400000	PlantSeed	0	0	3.14951	NA	NA	12	2.30157	3.0175	Dendrocygna viduata	NA	689.99	NA	NA	NA	Dendrocygna viduata
Deroptyus_accipitrinus_1	Deroptyus_accipitrinus_1	PSITTACIFORMES	PSITTACIFORMES	PSITTACIFORMES	Psittacidae	Deroptyus	Deroptyus accipitrinus	-2.14	246	2.5	0	0	y	0	0	Not a Migrant	5470000	PlantSeed	0	1	5.71201	NA	NA	21.8	-2.62825	-1.59416	Myiopsitta monachus	-0.656044	4.38701	NA	1	AnAge Build 14	Deroptyus accipitrinus
Dromaius_novaehollandiae_1	Dromaius_novaehollandiae_1	STRUTHIONIFORMES	STRUTHIONIFORMES	STRUTHIONIFORMES	Casuariidae	Dromaius	Dromaius novaehollandiae	-28.09	34093.2	9.5	0	0	y	0	1600	Nomadic	8800000	Omnivore	0	0	7.63127	NA	2	30	2.33271	3.0175	Dromaius novaehollandiae	3.84415	10.5613	0.102097	2	Calder and Dawson 1978, Crawford and Lasiewski 1968	Dromaius novaehollandiae
Elaenia_flavogaster_1	Elaenia_flavogaster_1	PASSERIFORMES	TYRANNI	NEW WORLD SUBOSCINES	Tyrannidae	Elaenia	Elaenia flavogaster	-6.92	24.8	2	1	0	y	0	2500	Not a Migrant	19400000	Omnivore	0	0	3.56426	NA	NA	NA	-1.90002	-1.20661	Elaenia pallatangae	-1.46968	2.75366	NA	1	Lodono et al. (2015)	Elaenia flavogaster
Elanus_leucurus_1	Elanus_leucurus_1	ACCIPITRIFORMES	ACCIPITRIFORMES	ACCIPITRIFORMES	Accipitridae	Elanus	Elanus leucurus	-8.77	346	4	1	1	y	0	1500	Full Migrant	42700000	VertFishScav	0	0	4.28676	NA	2	6	-0.578863	0.659994	Elanus caeruleus	-0.175003	5.491	NA	1	McKechnie and Lovegrove 1999	Elanus leucurus
Terenura_callinota_1	Euchrepomis_callinota_1	PASSERIFORMES	TYRANNI	NEW WORLD SUBOSCINES	Thamnophilidae	Euchrepomis	Euchrepomis callinota	-1.98	7	NA	0	0	y	600	2400	Not a Migrant	5150000	Invertebrate	0	1	2.11596	NA	NA	NA	-2.00649	-1.59416	Thamnomanes ardesiacus	-1.30933	2.96011	NA	1	Lodono et al. (2015)	Euchrepomis callinota
Eudromia_elegans_1	Eudromia_elegans_1	STRUTHIONIFORMES	STRUTHIONIFORMES	STRUTHIONIFORMES	Tinamidae	Eudromia	Eudromia elegans	-37.3	702.9	5.5	0	0	y	0	2500	Not a Migrant	2140000	PlantSeed	0	0	4.9646	NA	NA	NA	2.33271	3.0175	Eudromia elegans	NA	702.9	NA	NA	NA	Eudromia elegans
Eurylaimus_ochromalus_1	Eurylaimus_ochromalus_1	PASSERIFORMES	TYRANNI	OLD WORLD SUBOSCINES	Eurylaimidae	Eurylaimus	Eurylaimus ochromalus	1.53	33.3	2.5	0	0	y	0	1220	Not a Migrant	4200000	Invertebrate	0	1	3.23018	NA	NA	NA	-2.11012	-1.59416	Cymbirhynchus macrorhynchos	-0.842866	3.96481	NA	1	Bushuev et al 2017	Eurylaimus ochromalus
Eurypyga_helias_1	Eurypyga_helias_1	EURYPYGIFORMES	EURYPYGIFORMES	EURYPYGIFORMES	Eurypygidae	Eurypyga	Eurypyga helias	-3.86	210	2	1	0	y	0	1830	Not a Migrant	11900000	VertFishScav	0	1	5.08405	NA	NA	15	-0.578863	0.659994	Eurypyga helias	NA	210	NA	NA	NA	Eurypyga helias
Falco_sparverius_1	Falco_sparverius_1	FALCONIFORMES	FALCONIFORMES	FALCONIFORMES	Falconidae	Falco	Falco sparverius	21.83	114.61	5	1	0	y	0	4300	Full Migrant	78000000	Invertebrate	0	0	3.02987	53.35	1	14.67	-0.734302	-0.431494	Falco sparverius	0.122218	4.71492	NA	1	Lodono et al. (2015)	Falco sparverius
Fregata_magnificens_1	Fregata_magnificens_1	SULIFORMES	SULIFORMES	SULIFORMES	Fregatidae	Fregata	Fregata magnificens	-14.03	1490.52	1	0	1	y	0	0	Not a Migrant	32700000	VertFishScav	0	1	12.5822	NA	6	14.5	-1.69562	-1.59416	Fregata minor	2.05721	7.15044	NA	1	D. C. Dearborn, A. Anders, and J. B. Williams unpubl.	Fregata magnificens
Fringilla_coelebs_1	Fringilla_coelebs_1	PASSERIFORMES	PASSERI	PASSEROID OSCINES	Fringillidae	Fringilla	Fringilla coelebs	52.91	23.81	4.5	0	0	y	0	0	Full Migrant	26900000	Invertebrate	0	0	4.98085	59.1	1	29	-2.15237	-0.81905	Fringilla coelebs	-0.986177	3.04452	NA	1	Gavrilov (1974)	Fringilla coelebs
Fulmarus_glacialoides_1	Fulmarus_glacialoides_1	PROCELLARIIFORMES	PROCELLARIIFORMES	PROCELLARIIFORMES	Procellariidae	Fulmarus	Fulmarus glacialoides	-52.73	793.42	1	0	1	y	0	300	Full Migrant	127000000	Omnivore	0	0	23.2939	92.5	10	52	-0.578863	0.659994	Fulmarus glacialoides	1.64528	6.65929	NA	1	Weathers et al 2000	Fulmarus glacialoides
Furnarius_rufus_1	Furnarius_rufus_1	PASSERIFORMES	TYRANNI	NEW WORLD SUBOSCINES	Furnariidae	Furnarius	Furnarius rufus	-22.97	46.42	3.5	0	0	y	0	3500	Not a Migrant	7630000	Invertebrate	0	0	3.43531	71	NA	NA	-2.52462	-0.81905	Lochmias nematura	-1.07881	3.41773	NA	1	Lodono et al. (2015)	Furnarius rufus
Galbula_dea_1	Galbula_dea_1	PICIFORMES	PICIFORMES	PICIFORMES	Galbulidae	Galbula	Galbula dea	-3.81	27.4	NA	1	0	y	0	1100	Not a Migrant	6560000	Invertebrate	0	1	2.68528	NA	NA	NA	-2.73187	-1.59416	Galbula cyanescens	-1.46968	3.17805	NA	1	Lodono et al. (2015)	Galbula dea
Gallus_gallus_1	Gallus_gallus_1	GALLIFORMES	GALLIFORMES	GALLIFORMES	Phasianidae	Gallus	Gallus gallus	16.29	751.72	6.5	0	0	y	0	2000	Not a Migrant	33900000	Omnivore	0	0	5.28261	NA	1	30	2.33271	3.0175	Gallus gallus	1.5632	7.63205	0.396593	3	Lodono et al. (2015), McKechnie & Wolf 2004, Winchester (1940)	Gallus gallus
Gavia_immer_1	Gavia_immer_1	GAVIIFORMES	GAVIIFORMES	GAVIIFORMES	Gaviidae	Gavia	Gavia immer	58.05	4956.81	2	1	1	y	0	500	Full Migrant	27200000	VertFishScav	0	0	11.2964	91.5	2.5	29.8333	1.42803	1.82726	Gavia immer	NA	4956.81	NA	NA	NA	Gavia immer
Glareola_nuchalis_1	Glareola_nuchalis_1	CHARADRIIFORMES	LARI	LARI	Glareolidae	Glareola	Glareola nuchalis	-2.5	62.7	2	1	1	y	0	0	Full Migrant	17100000	Invertebrate	0	0	3.86291	NA	NA	NA	1.345	1.82726	Glareola nuchalis	NA	62.7	NA	NA	NA	Glareola nuchalis
Haematopus_palliatus_1	Haematopus_palliatus_1	CHARADRIIFORMES	CHARADRII	CHARADRII	Haematopodidae	Haematopus	Haematopus palliatus	-1.41	601.45	2.5	0	1	y	0	0	Full Migrant	44300000	Invertebrate	0	0	10.5798	89.2	3.48969	26.5	1.40727	1.82726	Haematopus ostralegus	1.06815	6.21209	0	2	McKechnie & Wolf 2004, Daan et al. (1990)	Haematopus palliatus
Heliornis_fulica_1	Heliornis_fulica_1	GRUIFORMES	GRUIFORMES	GRUIFORMES	Heliornithidae	Heliornis	Heliornis fulica	-4.4	132	2.5	1	0	y	0	0	Not a Migrant	16700000	Omnivore	0	0	4.54167	NA	NA	NA	1.42803	1.82726	Heliornis fulica	NA	132	NA	NA	NA	Heliornis fulica
Hemiprocne_comata_1	Hemiprocne_comata_1	CAPRIMULGIFORMES	CAPRIMULGIFORMES	CAPRIMULGIFORMES	Hemiprocnidae	Hemiprocne	Hemiprocne comata	3.15	20.63	NA	1	0	y	0	1100	Not a Migrant	6510000	Invertebrate	0	1	2.54614	NA	NA	NA	-3.25	-1.20661	Hemiprocne comata	NA	20.63	NA	NA	NA	Hemiprocne comata
Hirundinea_ferruginea_1	Hirundinea_ferruginea_1	PASSERIFORMES	TYRANNI	NEW WORLD SUBOSCINES	Tyrannidae	Hirundinea	Hirundinea ferruginea	1.42	30.6	NA	0	0	y	0	3900	Full Migrant	4690000	Invertebrate	0	1	2.53439	NA	NA	NA	-1.90002	-1.20661	Pyrrhomyias cinnamomeus	-1.60944	2.37024	NA	1	Lodono et al. (2015)	Hirundinea ferruginea
Oceanodroma_leucorhoa_1	Hydrobates_leucorhous_1	PROCELLARIIFORMES	PROCELLARIIFORMES	PROCELLARIIFORMES	Hydrobatidae	Hydrobates	Hydrobates leucorhous	23.78	36.71	1	0	1	y	0	NA	Full Migrant	330000000	Omnivore	0	0	14.8122	NA	5	36	-1.45968	-0.431494	Hydrobates leucorhous	NA	36.71	NA	NA	NA	Hydrobates leucorhous
Hymenops_perspicillatus_1	Hymenops_perspicillatus_1	PASSERIFORMES	TYRANNI	NEW WORLD SUBOSCINES	Tyrannidae	Hymenops	Hymenops perspicillatus	-34.57	22.9	3	1	0	y	0	3350	Full Migrant	3740000	Invertebrate	0	0	3.54523	76.2	NA	NA	-2.04875	-1.20661	Muscisaxicola fluviatilis	-1.34707	2.61007	NA	1	Lodono et al. (2015)	Hymenops perspicillatus
Ibycter_americanus_1	Ibycter_americanus_1	FALCONIFORMES	FALCONIFORMES	FALCONIFORMES	Falconidae	Ibycter	Ibycter americanus	-4.35	624	2.5	0	0	y	0	1400	Not a Migrant	10700000	Invertebrate	0	0	6.35043	NA	NA	NA	-0.578863	0.659994	Daptrius ater	0.181488	5.89164	NA	1	Wasser (1986)	Ibycter americanus
Indicator_exilis_1	Indicator_exilis_1	PICIFORMES	PICIFORMES	PICIFORMES	Indicatoridae	Indicator	Indicator exilis	1.24	17.92	NA	0	0	y	0	2400	Not a Migrant	8580000	FruiNect	0	1	2.74438	NA	NA	NA	-3.30182	-1.59416	Indicator exilis	NA	17.92	NA	NA	NA	Indicator exilis
Ixobrychus_minutus_1	Ixobrychus_minutus_1	PELECANIFORMES	PELECANIFORMES	PELECANIFORMES	Ardeidae	Ixobrychus	Ixobrychus minutus	21.65	99.49	5.5	1	0	y	0	1800	Full Migrant	69600000	Invertebrate	0	0	3.33324	NA	1	16.9	-0.332652	0.659994	Botaurus lentiginosus	1.0084	6.39693	NA	1	AnAge Build 14	Ixobrychus minutus
Jacana_jacana_1	Jacana_jacana_1	CHARADRIIFORMES	SCOLOPACI	SCOLOPACI	Jacanidae	Jacana	Jacana jacana	-10.26	106.24	4	1	0	y	0	900	Full Migrant	17100000	Invertebrate	0	0	3.29487	NA	NA	NA	2.31195	3.0175	Jacana jacana	0.00995033	4.67283	NA	1	Wiersma et al. 2007	Jacana jacana
Jynx_torquilla_1	Jynx_torquilla_1	PICIFORMES	PICIFORMES	PICIFORMES	Picidae	Jynx	Jynx torquilla	53.38	34.96	9.5	0	1	y	0	3300	Full Migrant	38400000	Invertebrate	0	0	2.27929	45.6	1	10	-2.57644	-1.59416	Jynx torquilla	-1.02597	3.45947	NA	1	Kendeigh et al 1977	Jynx torquilla
Chroicocephalus_cirrocephalus_1	Larus_cirrocephalus_1	CHARADRIIFORMES	LARI	LARI	Laridae	Larus	Larus cirrocephalus	-15.89	374.69	2.5	1	1	y	0	1000	Full Migrant	72000000	VertFishScav	0	0	7.27813	NA	NA	7.91833	-0.0628051	0.659994	Larus argentatus	1.56862	6.90776	NA	1	McKechnie & Wolf 2004	Larus cirrocephalus
Leipoa_ocellata_1	Leipoa_ocellata_1	GALLIFORMES	GALLIFORMES	GALLIFORMES	Megapodiidae	Leipoa	Leipoa ocellata	-32.1	1913.89	4	0	0	y	0	0	Not a Migrant	3290000	PlantSeed	0	0	9.39938	NA	3.5	28.5	2.33271	3.0175	Leipoa ocellata	1.39516	7.23706	NA	1	David T. Booth 1988	Leipoa ocellata
Lepidocolaptes_angustirostr_1	Lepidocolaptes_angustirostris_1	PASSERIFORMES	TYRANNI	NEW WORLD SUBOSCINES	Furnariidae	Lepidocolaptes	Lepidocolaptes angustirostris	-18.89	29.59	3.5	0	0	y	0	3000	Not a Migrant	10300000	Invertebrate	0	0	2.67291	NA	NA	NA	-2.52462	-0.81905	Lepidocolaptes lacrymiger	-1.51413	3.48431	NA	1	Lodono et al. (2015)	Lepidocolaptes angustirostris
Leptoptilos_crumeniferus_1	Leptoptilos_crumenifer_1	CICONIIFORMES	CICONIIFORMES	CICONIIFORMES	Ciconiidae	Leptoptilos	Leptoptilos crumenifer	-3.19	6067.87	2.5	1	0	y	0	0	Not a Migrant	24000000	VertFishScav	0	0	12.7294	NA	3.99781	41	-0.578863	0.659994	Leptoptilos javanicus	2.69914	8.64997	NA	1	Benedict and Fox 1927	Leptoptilos crumenifer
Leptosomus_discolor_1	Leptosomus_discolor_1	LEPTOSOMIFORMES	LEPTOSOMIFORMES	LEPTOSOMIFORMES	Leptosomidae	Leptosomus	Leptosomus discolor	-19.36	255	4.5	0	0	y	0	2000	Not a Migrant	928000	Invertebrate	0	1	4.14341	NA	NA	NA	-2.99765	-1.59416	Leptosomus discolor	NA	255	NA	NA	NA	Leptosomus discolor
Leptotila_rufaxilla_1	Leptotila_rufaxilla_1	COLUMBIFORMES	COLUMBIFORMES	COLUMBIFORMES	Columbidae	Leptotila	Leptotila rufaxilla	-8.97	157	1.5	0	0	y	0	2200	Not a Migrant	14300000	PlantSeed	0	1	4.5729	NA	NA	NA	-1.52106	-0.81905	Leptotila rufaxilla	-0.371064	5.01463	NA	1	Lodono et al. (2015)	Leptotila rufaxilla
Limosa_lapponica_1	Limosa_lapponica_1	CHARADRIIFORMES	SCOLOPACI	SCOLOPACI	Scolopacidae	Limosa	Limosa lapponica	69.14	291.65	3.5	1	1	y	0	440	Full Migrant	9050000	Invertebrate	0	0	8.43445	86.2	2	34	2.30157	3.0175	Limosa lapponica	0.41871	5.48064	NA	1	Daan et al. (1990)	Limosa lapponica
Tockus_camurus_1	Lophoceros_camurus_1	BUCEROTIFORMES	BUCEROTIFORMES	BUCEROTIFORMES	Bucerotidae	Lophoceros	Lophoceros camurus	1.99	103.76	NA	1	0	y	0	800	Not a Migrant	4570000	Invertebrate	0	1	3.74651	NA	NA	NA	-2.31737	-1.59416	Lophoceros camurus	NA	103.76	NA	NA	NA	Lophoceros camurus
Lophorina_superba_1	Lophorina_superba_1	PASSERIFORMES	PASSERI	CORVOID OSCINES	Paradisaeidae	Lophorina	Lophorina superba	-5.31	76.66	2	0	0	y	0	0	Not a Migrant	618000	FruiNect	0	1	3.80157	NA	NA	NA	-2.51392	-1.59416	Lophorina superba	NA	76.66	NA	NA	NA	Lophorina superba
Eurostopodus_macrotis_1	Lyncornis_macrotis_1	CAPRIMULGIFORMES	CAPRIMULGIFORMES	CAPRIMULGIFORMES	Caprimulgidae	Lyncornis	Lyncornis macrotis	15.83	140.64	1	0	0	y	0	1000	Not a Migrant	13100000	Invertebrate	1	1	5.25572	NA	NA	NA	1.21758	1.82726	Eurostopodus argus	-0.898942	4.47734	NA	1	Dawson & Carey (1976)	Lyncornis macrotis
Malurus_splendens_1	Malurus_splendens_1	PASSERIFORMES	PASSERI	BASAL OSCINES	Maluridae	Malurus	Malurus splendens	-28.18	9.39	3	1	0	y	0	0	Not a Migrant	5350000	Invertebrate	0	0	3.79885	65	2	11	-1.87627	-1.59416	Malurus cyaneus	-1.81032	1.43684	0.0944715	4	Reference study (Woll), Lill et al. 2006c, Bech et al 2016, Bech et al 2016	Malurus splendens
Ptilinopus_magnificus_1	Megaloprepia_magnifica_1	COLUMBIFORMES	COLUMBIFORMES	COLUMBIFORMES	Columbidae	Megaloprepia	Megaloprepia magnifica	-12.03	185.41	1	0	0	y	0	1400	Not a Migrant	4050000	FruiNect	0	1	5.4915	NA	NA	NA	-1.67649	-0.81905	Ptilinopus superbus	-0.277075	4.79082	0.00373144	2	McKechnie & Wolf 2004, Schleucher (1999)	Megaloprepia magnifica
Melanopareia_maximilian_1	Melanopareia_maximiliani_1	PASSERIFORMES	TYRANNI	NEW WORLD SUBOSCINES	Melanopareiidae	Melanopareia	Melanopareia maximiliani	-25.02	18	NA	0	0	y	1200	2950	Not a Migrant	1230000	Invertebrate	0	0	2.5792	NA	NA	NA	-2.52462	-1.59416	Melanopareia maximiliani	NA	18	NA	NA	NA	Melanopareia maximiliani
Menura_novaehollandiae_1	Menura_novaehollandiae_1	PASSERIFORMES	PASSERI	BASAL OSCINES	Menuridae	Menura	Menura novaehollandiae	-32.65	972.62	1	0	0	y	0	0	Not a Migrant	475000	Invertebrate	0	1	12.6722	NA	6.5	26	-1.84149	-0.81905	Menura novaehollandiae	NA	972.62	NA	NA	NA	Menura novaehollandiae
Merops_muelleri_1	Merops_muelleri_1	CORACIIFORMES	CORACIIFORMES	CORACIIFORMES	Meropidae	Merops	Merops muelleri	0.62	22.5	NA	0	0	y	0	1200	Not a Migrant	2690000	Invertebrate	0	1	2.95694	NA	NA	NA	-2.93913	-1.59416	Merops apiaster	-1.02165	4.00733	NA	1	Nir Sapir et al 2010	Merops muelleri
Mesitornis_unicolor_1	Mesitornis_unicolor_1	MESITORNITHIFORMES	MESITORNITHIFORMES	MESITORNITHIFORMES	Mesitornithidae	Mesitornis	Mesitornis unicolor	-18.08	148	1	0	0	y	0	1200	Altitudil Migrant	140000	Invertebrate	0	1	5.21227	NA	NA	NA	1.05578	1.4397	Mesitornis unicolor	NA	148	NA	NA	NA	Mesitornis unicolor
Micrastur_gilvicollis_1	Micrastur_gilvicollis_1	FALCONIFORMES	FALCONIFORMES	FALCONIFORMES	Falconidae	Micrastur	Micrastur gilvicollis	-2.09	209	NA	0	0	y	0	1600	Not a Migrant	5490000	VertFishScav	0	1	6.30835	NA	NA	NA	-0.682489	-0.431494	Micrastur gilvicollis	0.0392207	5.13874	NA	1	Lodono et al. (2015)	Micrastur gilvicollis
Micropygia_schomburgkii_1	Micropygia_schomburgkii_1	GRUIFORMES	GRUIFORMES	GRUIFORMES	Rallidae	Micropygia	Micropygia schomburgkii	-14.43	31.2	2	1	0	y	0	1250	Not a Migrant	10800000	Invertebrate	0	0	3.3578	NA	NA	NA	1.41765	1.82726	Micropygia schomburgkii	NA	31.2	NA	NA	NA	Micropygia schomburgkii
Momotus_lessonii_1	Momotus_lessonii_1	CORACIIFORMES	CORACIIFORMES	CORACIIFORMES	Momotidae	Momotus	Momotus lessonii	16.19	115.48	NA	0	0	y	0	2150	Not a Migrant	1490000	NA	0	1	2.46483	NA	NA	10.4	-2.52462	-1.59416	Momotus momota	-0.673734	4.75163	0.0343081	3	Lodono et al. (2015), Wiersma et al. 2007, Gustavo A. Londoño et al 2014	Momotus lessonii
Monias_benschi_1	Monias_benschi_1	MESITORNITHIFORMES	MESITORNITHIFORMES	MESITORNITHIFORMES	Mesitornithidae	Monias	Monias benschi	-22.42	137.94	1.5	0	0	y	0	100	Not a Migrant	13400	Invertebrate	0	1	5.00859	NA	NA	NA	0.07638	0.272438	Monias benschi	NA	137.94	NA	NA	NA	Monias benschi
Morus_serrator_1	Morus_serrator_1	SULIFORMES	SULIFORMES	SULIFORMES	Sulidae	Morus	Morus serrator	-39.72	2350	1	0	1	y	0	0	Not a Migrant	5390000	VertFishScav	0	0	12.9346	NA	4.5	30.7014	-1.58243	-1.20661	Morus bassanus	2.15036	8.07403	NA	1	Birt-Friesen et al 1989	Morus serrator
Myiobius_barbatus_1	Myiobius_barbatus_1	PASSERIFORMES	TYRANNI	NEW WORLD SUBOSCINES	Tityridae	Myiobius	Myiobius barbatus	-4.01	11.9	2	0	0	y	0	1300	Not a Migrant	12000000	Invertebrate	0	1	2.17248	50	NA	NA	-1.90002	-1.59416	Myiobius villosus	-1.20397	2.68785	NA	1	Lodono et al. (2015)	Myiobius barbatus
Myrmornis_torquata_1	Myrmornis_torquata_1	PASSERIFORMES	TYRANNI	NEW WORLD SUBOSCINES	Thamnophilidae	Myrmornis	Myrmornis torquata	-0.9	46.7	1	0	0	y	0	1300	Not a Migrant	5100000	Invertebrate	0	1	3.26033	45	NA	NA	-2.00649	-1.59416	Epinecrophylla leucophthalma	-1.66073	2.24071	NA	1	Lodono et al. (2015)	Myrmornis torquata
Myrmothera_campanisona_1	Myrmothera_campanisona_1	PASSERIFORMES	TYRANNI	NEW WORLD SUBOSCINES	Grallariidae	Myrmothera	Myrmothera campanisona	-2.56	47	NA	1	0	y	0	1200	Not a Migrant	5480000	Invertebrate	0	1	3.07	NA	NA	NA	-2.52462	-1.59416	Myrmothera campanisona	NA	47	NA	NA	NA	Myrmothera campanisona
Phalacrocorax_brasili_1	Nannopterum_brasilianus_1	SULIFORMES	SULIFORMES	SULIFORMES	Phalacrocoracidae	Nannopterum	Nannopterum brasilianus	-11.07	1239.29	3.5	1	1	y	0	5000	Not a Migrant	39700000	VertFishScav	0	0	5.46467	NA	0.999452	12.58	-1.88475	-1.59416	Phalacrocorax auritus	1.70317	7.19293	0.00021029	3	McKechnie & Wolf 2004, Hennemann (1983), Henneman 1983	Nannopterum brasilianus
Neodrepanis_coruscans_1	Neodrepanis_coruscans_1	PASSERIFORMES	TYRANNI	OLD WORLD SUBOSCINES	Philepittidae	Neodrepanis	Neodrepanis coruscans	-17.54	6.5	2	0	0	y	400	1800	Not a Migrant	208000	FruiNect	0	1	2.20447	NA	NA	NA	-2.11012	-1.59416	Neodrepanis coruscans	NA	6.5	NA	NA	NA	Neodrepanis coruscans
Neopelma_chrysocephalum_1	Neopelma_chrysocephalum_1	PASSERIFORMES	TYRANNI	NEW WORLD SUBOSCINES	Pipridae	Neopelma	Neopelma chrysocephalum	3.12	15.5	NA	0	0	y	0	700	Not a Migrant	2140000	Omnivore	0	0	2.38354	NA	NA	NA	-1.68606	-1.20661	Chiroxiphia boliviana	-1.20397	2.83321	NA	1	Lodono et al. (2015)	Neopelma chrysocephalum
Nestor_meridionalis_1	Nestor_meridionalis_1	PSITTACIFORMES	PSITTACIFORMES	PSITTACIFORMES	Strigopidae	Nestor	Nestor meridionalis	-41.88	428.01	4	0	0	y	0	1000	Not a Migrant	461000	Omnivore	0	1	6.91919	NA	NA	20	-1.78012	-0.81905	Nestor meridionalis	0.762861	5.91161	NA	1	Brian K. McNab & Charles A. Salisbury 1995	Nestor meridionalis
Nothoprocta_ornata_1	Nothoprocta_ornata_1	STRUTHIONIFORMES	STRUTHIONIFORMES	STRUTHIONIFORMES	Tinamidae	Nothoprocta	Nothoprocta ornata	-18.41	619.27	6.5	0	0	y	2500	4800	Not a Migrant	1370000	PlantSeed	0	0	4.33635	NA	NA	NA	2.33271	3.0175	Nothoprocta ornata	1.01142	6.2196	NA	1	Altimiras et al 2017	Nothoprocta ornata
Numida_malagris_1	Numida_meleagris_1	GALLIFORMES	GALLIFORMES	GALLIFORMES	Numididae	Numida	Numida meleagris	-4.41	1299	9	1	0	y	0	3000	Not a Migrant	23900000	PlantSeed	0	0	2.68228	NA	1	7	1.29483	3.0175	Numida meleagris	1.39195	7.32647	NA	1	Ellerby et al 2003	Numida meleagris
Nyctibius_griseus_1	Nyctibius_griseus_1	CAPRIMULGIFORMES	CAPRIMULGIFORMES	CAPRIMULGIFORMES	Nyctibiidae	Nyctibius	Nyctibius griseus	-9.17	172.04	1	0	0	y	0	1800	Full Migrant	17600000	Invertebrate	1	1	5.22099	NA	NA	NA	-0.578863	0.659994	Nyctibius griseus	NA	172.04	NA	NA	NA	Nyctibius griseus
Oceanites_oceanicus_1	Oceanites_oceanicus_1	PROCELLARIIFORMES	PROCELLARIIFORMES	PROCELLARIIFORMES	Oceanitidae	Oceanites	Oceanites oceanicus	-54.16	30.41	1	0	1	y	0	0	Full Migrant	22000000	Invertebrate	0	0	10.5759	91	4.5	21	-0.682489	-0.431494	Oceanites oceanicus	-0.733622	3.68888	NA	1	Obst et al 1986	Oceanites oceanicus
Odontophorus_gujanensis_1	Odontophorus_gujanensis_1	GALLIFORMES	GALLIFORMES	GALLIFORMES	Odontophoridae	Odontophorus	Odontophorus gujanensis	-4.45	314.06	4	0	0	y	0	1800	Not a Migrant	9820000	Omnivore	0	1	4.67253	NA	NA	NA	2.33271	3.0175	Odontophorus stellatus	0.139762	5.69205	NA	1	Lodono et al. (2015)	Odontophorus gujanensis
Opisthocomus_hoazin_1	Opisthocomus_hoazin_1	OPISTHOCOMIFORMES	OPISTHOCOMIFORMES	OPISTHOCOMIFORMES	Opisthocomidae	Opisthocomus	Opisthocomus hoazin	-3.91	696	2	1	0	y	0	0	Not a Migrant	8620000	PlantSeed	0	1	6.23217	NA	3	8	-0.921311	-1.20661	Opisthocomus hoazin	0.471652	6.39359	NA	1	Gragal 1991	Opisthocomus hoazin
Ortalis_motmot_1	Ortalis_motmot_1	GALLIFORMES	GALLIFORMES	GALLIFORMES	Cracidae	Ortalis	Ortalis motmot	1.45	520	3	0	0	y	0	1700	Not a Migrant	2630000	FruiNect	0	1	4.22741	NA	NA	NA	1.43841	1.82726	Ortalis motmot	NA	520	NA	NA	NA	Ortalis motmot
Oxyruncus_cristatus_1	Oxyruncus_cristatus_1	PASSERIFORMES	TYRANNI	NEW WORLD SUBOSCINES	Tityridae	Oxyruncus	Oxyruncus cristatus	-10.17	42	2	0	0	y	0	1200	Not a Migrant	12800000	FruiNect	0	1	3.43217	NA	NA	NA	-1.90002	-1.20661	Oxyruncus cristatus	NA	42	NA	NA	NA	Oxyruncus cristatus
Oxyura_jamaicensis_1	Oxyura_jamaicensis_1	ANSERIFORMES	ANSERIFORMES	ANSERIFORMES	Anatidae	Oxyura	Oxyura jamaicensis	42.99	608.15	8	1	0	y	0	2200	Full Migrant	21600000	Invertebrate	0	0	3.85682	NA	1.5	13.6	2.33271	3.0175	Oxyura jamaicensis	0.87855	6.37502	NA	1	Alisauskas, R. T. and C. D. Ankney. (1994b)	Oxyura jamaicensis
Pandion_haliaetus_1	Pandion_haliaetus_1	ACCIPITRIFORMES	ACCIPITRIFORMES	ACCIPITRIFORMES	Pandionidae	Pandion	Pandion haliaetus	49.43	1483.2	2.5	1	1	y	0	1000	Full Migrant	228000000	VertFishScav	0	0	9.90188	79.9	3	32	-0.578863	0.659994	Pandion haliaetus	1.65079	7.24423	NA	1	Wasser 1979	Pandion haliaetus
Spizella_arborea_1	Passerella_arborea_1	PASSERIFORMES	PASSERI	PASSEROID OSCINES	Passerellidae	Passerella	Passerella arborea	61.72	17.83	5	1	0	y	0	0	Full Migrant	8220000	Omnivore	0	0	2.3859	49.5	1	10.75	-1.65764	-1.20661	Spizella arborea	-0.935635	2.94967	0.158928	2	Dutenhoffer & Swanson (1996), Canterbury 2002	Passerella arborea
Pedionomus_torquatus_1	Pedionomus_torquatus_1	CHARADRIIFORMES	SCOLOPACI	SCOLOPACI	Pedionomidae	Pedionomus	Pedionomus torquatus	-29.41	62.52	4	0	0	y	0	0	Not a Migrant	526000	Omnivore	0	0	3.02391	NA	1	NA	2.33271	3.0175	Pedionomus torquatus	NA	62.52	NA	NA	NA	Pedionomus torquatus
Pelagodroma_marina_1	Pelagodroma_marina_1	PROCELLARIIFORMES	PROCELLARIIFORMES	PROCELLARIIFORMES	Oceanitidae	Pelagodroma	Pelagodroma marina	-15	47.2	1	0	1	y	0	0	Full Migrant	281000000	Invertebrate	0	0	5.26863	NA	NA	19.8356	-0.682489	-0.431494	Pelagodroma marina	NA	47.2	NA	NA	NA	Pelagodroma marina
Pelecanoides_urinatrix_1	Pelecanoides_urinatrix_1	PROCELLARIIFORMES	PROCELLARIIFORMES	PROCELLARIIFORMES	Procellariidae	Pelecanoides	Pelecanoides urinatrix	-46.23	152.06	1	0	1	y	0	0	Full Migrant	83100000	Invertebrate	0	0	7.10152	81	2.5	22	-0.578863	0.659994	Pelecanoides urinatrix	0.408547	4.91998	NA	1	Birt-Friesen et al 1989	Pelecanoides urinatrix
Pelecanus_occidentalis_1	Pelecanus_occidentalis_1	PELECANIFORMES	PELECANIFORMES	PELECANIFORMES	Pelecanidae	Pelecanus	Pelecanus occidentalis	17.22	3427.84	2.5	1	1	y	0	0	Full Migrant	18600000	VertFishScav	0	0	9.95369	80.6667	3	31.0833	-0.911094	-0.115118	Pelecanus onocrotalus	3.03717	8.7323	NA	1	Shmueli et al 2000	Pelecanus occidentalis
Phaethon_rubricauda_1	Phaethon_rubricauda_1	PHAETHONTIFORMES	PHAETHONTIFORMES	PHAETHONTIFORMES	Phaethontidae	Phaethon	Phaethon rubricauda	-19.44	671.87	1	0	1	y	0	250	Full Migrant	95100000	VertFishScav	0	0	11.4973	90	3	32.7	-0.786115	-0.431494	Phaethon rubricauda	1.20189	6.38553	NA	1	Pettit et al 1985	Phaethon rubricauda
Phaethornis_superciliosus_1	Phaethornis_superciliosus_1	CAPRIMULGIFORMES	CAPRIMULGIFORMES	CAPRIMULGIFORMES	Trochilidae	Phaethornis	Phaethornis superciliosus	0.35	6.3	2	0	0	y	0	1400	Not a Migrant	3030000	FruiNect	0	1	2.18962	NA	NA	NA	-2.15237	-1.20661	Phaethornis superciliosus	-1.96611	1.64866	NA	1	Lodono et al. (2015)	Phaethornis superciliosus
Phoebastria_nigripes_1	Phoebastria_nigripes_1	PROCELLARIIFORMES	PROCELLARIIFORMES	PROCELLARIIFORMES	Diomedeidae	Phoebastria	Phoebastria nigripes	14.3	3188.41	1	0	1	y	0	50	Full Migrant	146000000	VertFishScav	0	0	22.2116	92	7	53.9167	-0.578863	0.659994	Phoebastria immutabilis	2.00956	7.83281	NA	1	McKechnie & Wolf 2004	Phoebastria nigripes
Phoenicopterus_ruber_1	Phoenicopterus_ruber_1	PHOENICOPTERIFORMES	PHOENICOPTERIFORMES	PHOENICOPTERIFORMES	Phoenicopteridae	Phoenicopterus	Phoenicopterus ruber	18.3	3031.59	1	1	1	y	0	0	Full Migrant	5200000	Omnivore	0	0	12.9692	NA	2.5	33	0.324086	0.659994	Phoenicopterus ruber	2.5473	7.70571	NA	1	Claus Bech, Kjell Johansen and G. M. O. Maloiy 1979	Phoenicopterus ruber
Phoeniculus_purpureus_1	Phoeniculus_purpureus_1	BUCEROTIFORMES	BUCEROTIFORMES	BUCEROTIFORMES	Phoeniculidae	Phoeniculus	Phoeniculus purpureus	-2.75	73.21	3.5	1	0	y	0	2000	Not a Migrant	22700000	Invertebrate	0	0	4.82928	NA	3	NA	-1.83193	-0.81905	Phoeniculus purpureus	-1.76033	4.30521	0.0164451	2	McKechnie & Wolf 2004, Boix-Hinzen & Lovegrove (1998)	Phoeniculus purpureus
Picus_canus_1	Picus_canus_1	PICIFORMES	PICIFORMES	PICIFORMES	Picidae	Picus	Picus canus	51.73	137	6.5	0	0	y	0	1700	Not a Migrant	28200000	Invertebrate	0	1	2.53979	NA	NA	7.66667	-2.73187	-1.59416	Picumnus rufiventris	-1.34707	3.08649	NA	1	Lodono et al. (2015)	Picus canus
Piprites_chloris_1	Piprites_chloris_1	PASSERIFORMES	TYRANNI	NEW WORLD SUBOSCINES	Tyrannidae	Piprites	Piprites chloris	-4.83	16	NA	0	0	y	0	2000	Not a Migrant	12900000	Invertebrate	0	1	2.65514	NA	NA	NA	-1.90002	-1.20661	Piprites chloris	NA	16	NA	NA	NA	Piprites chloris
Pitta_angolensis_1	Pitta_angolensis_1	PASSERIFORMES	TYRANNI	OLD WORLD SUBOSCINES	Pittidae	Pitta	Pitta angolensis	-7.43	62.74	3	1	0	y	0	1000	Full Migrant	7530000	Invertebrate	0	1	3.20576	NA	NA	NA	-2.11012	-1.59416	Pitta angolensis	NA	62.74	NA	NA	NA	Pitta angolensis
Podargus_strigoides_1	Podargus_strigoides_1	CAPRIMULGIFORMES	CAPRIMULGIFORMES	CAPRIMULGIFORMES	Podargidae	Podargus	Podargus strigoides	-25.73	308.03	2	0	0	y	0	0	Not a Migrant	10400000	Invertebrate	1	1	6.08483	NA	NA	17.9	-1.61512	-0.431494	Podargus strigoides	0.031013	5.94096	0.00205654	2	McKechnie & Wolf 2004, Bech & Nicol (1999)	Podargus strigoides
Poecile_lugubris_1	Poecile_lugubris_1	PASSERIFORMES	PASSERI	SYLVIOID OSCINES	Paridae	Poecile	Poecile lugubris	39.36	15.8	6	0	0	y	0	0	Not a Migrant	4080000	NA	NA	1	2.33856	NA	1	NA	-1.94512	-1.20661	Poecile atricapillus	-1.38629	2.33214	NA	1	McKechnie & Wolf 2004	Poecile lugubris
Pycnonotus_macrotis_1	Poliolophus_urostictus_1	PASSERIFORMES	PASSERI	SYLVIOID OSCINES	Pycnonotidae	Poliolophus	Poliolophus urostictus	11.08	24.8	3	0	0	y	0	0	Not a Migrant	655000	FruiNect	0	1	2.75738	NA	NA	12	-2.31737	-1.59416	Pycnonotus goiavier	-1.39233	3.35341	0.0085366	2	McKechnie & Wolf 2004, Hails (1983)	Poliolophus urostictus
Porphyrio_porphyrio_1	Porphyrio_porphyrio_1	GRUIFORMES	GRUIFORMES	GRUIFORMES	Rallidae	Porphyrio	Porphyrio porphyrio	-2.63	773.88	4.5	1	1	y	0	2500	Not a Migrant	261000000	PlantSeed	0	0	4.73894	NA	0.995257	10.5394	1.40727	1.82726	Porphyrio porphyrio	NA	773.88	NA	NA	NA	Porphyrio porphyrio
Probosciger_aterrimus_1	Probosciger_aterrimus_1	PSITTACIFORMES	PSITTACIFORMES	PSITTACIFORMES	Cacatuidae	Probosciger	Probosciger aterrimus	-5.88	841	1	0	0	y	0	1350	Not a Migrant	1860000	PlantSeed	0	1	16.3415	NA	4	56.3	-3.45725	-1.59416	Probosciger aterrimus	NA	841	NA	NA	NA	Probosciger aterrimus
Megalaima_chrysopogon_1	Psilopogon_chrysopogon_1	PICIFORMES	PICIFORMES	PICIFORMES	Megalaimidae	Psilopogon	Psilopogon chrysopogon	1.68	151	2	0	0	y	250	1500	Not a Migrant	3470000	FruiNect	0	1	4.59373	NA	NA	NA	-3.50907	-1.59416	Psilopogon chrysopogon	NA	151	NA	NA	NA	Psilopogon chrysopogon
Psittacus_erithacus_1	Psittacus_erithacus_1	PSITTACIFORMES	PSITTACIFORMES	PSITTACIFORMES	Psittacidae	Psittacus	Psittacus erithacus	0.04	333	2.5	1	0	y	0	2200	Not a Migrant	4490000	Omnivore	0	1	11.2989	NA	NA	49.7	-2.62825	-1.59416	Psittacus erithacus	0.835514	6.27833	NA	1	McNab & Salisbury (1995)	Psittacus erithacus
Psittrichas_fulgidus_1	Psittrichas_fulgidus_1	PSITTACIFORMES	PSITTACIFORMES	PSITTACIFORMES	Psittacidae	Psittrichas	Psittrichas fulgidus	-5.58	864.99	2	0	0	y	100	1800	Not a Migrant	689000	FruiNect	0	1	7.93664	NA	NA	25	-1.72831	-0.81905	Psittrichas fulgidus	NA	864.99	NA	NA	NA	Psittrichas fulgidus
Psophia_crepitans_1	Psophia_crepitans_1	GRUIFORMES	GRUIFORMES	GRUIFORMES	Psophiidae	Psophia	Psophia crepitans	1.5	1026	3	0	0	y	0	700	Not a Migrant	3310000	FruiNect	0	1	6.48022	NA	NA	NA	1.43841	1.82726	Psophia crepitans	1.05231	6.93342	NA	1	McNab 1989	Psophia crepitans
Pterocles_bicinctus_1	Pterocles_bicinctus_1	PTEROCLIFORMES	PTEROCLIFORMES	PTEROCLIFORMES	Pteroclidae	Pterocles	Pterocles bicinctus	-20.46	237	2.5	0	0	y	0	0	Not a Migrant	3810000	PlantSeed	0	0	4.10534	NA	NA	NA	2.33271	3.0175	Pterocles orientalis	0.66706	5.95687	0.00108869	2	McKechnie & Wolf 2004, Hinsley et al. (1993)	Pterocles bicinctus
Pterodroma_externa_1	Pterodroma_externa_1	PROCELLARIIFORMES	PROCELLARIIFORMES	PROCELLARIIFORMES	Procellariidae	Pterodroma	Pterodroma externa	-2.56	428	1	0	1	y	600	1150	Full Migrant	45400000	Omnivore	0	1	11.0465	NA	NA	NA	-0.578863	0.659994	Pterodroma hypoleuca	-0.176781	5.12039	NA	1	Pettit et al 1985	Pterodroma externa
Ptilonorhynchus_violaceus_1	Ptilonorhynchus_violaceus_1	PASSERIFORMES	PASSERI	BASAL OSCINES	Ptilonorhynchidae	Ptilonorhynchus	Ptilonorhynchus violaceus	-30.82	218.91	2	0	0	y	0	0	Not a Migrant	1790000	Omnivore	0	1	12.4463	93	4.75	26	-1.88375	-0.81905	Ptilonorhynchus violaceus	NA	218.91	NA	NA	NA	Ptilonorhynchus violaceus
Rallus_longirostris_1	Rallus_longirostris_1	GRUIFORMES	GRUIFORMES	GRUIFORMES	Rallidae	Rallus	Rallus longirostris	-3.5	259.35	8.5	1	1	y	0	0	Not a Migrant	12700000	Omnivore	0	0	3.33212	58	1	7.5	1.43841	1.82726	Rallus longirostris	NA	259.35	NA	NA	NA	Rallus longirostris
Ramphastos_ambiguus_1	Ramphastos_ambiguus_1	PICIFORMES	PICIFORMES	PICIFORMES	Ramphastidae	Ramphastos	Ramphastos ambiguus	4.55	651.68	3	1	0	y	400	2670	Not a Migrant	3590000	FruiNect	0	1	5.73963	NA	NA	NA	-4.70076	-1.59416	Ramphastos toco	0.887147	6.36647	NA	1	McNab and Bosque 2001	Ramphastos ambiguus
Recurvirostra_americana_1	Recurvirostra_americana_1	CHARADRIIFORMES	CHARADRII	CHARADRII	Recurvirostridae	Recurvirostra	Recurvirostra americana	42.32	304.48	4	1	1	y	0	2500	Full Migrant	8970000	Invertebrate	0	0	4.5506	NA	0.999452	15.0833	2.33271	3.0175	Recurvirostra americana	NA	304.48	NA	NA	NA	Recurvirostra americana
Regulus_ignicapilla_1	Regulus_ignicapilla_1	PASSERIFORMES	PASSERI	REGULOID OSCINES	Regulidae	Regulus	Regulus ignicapilla	47.02	5.6	8	0	0	y	0	1600	Full Migrant	8210000	Invertebrate	0	1	1.77617	NA	1	NA	-2.256	-1.20661	Regulus regulus	-1.69282	1.70475	NA	1	Kendeigh et al. (1977)	Regulus ignicapilla
Rhea_americana_1	Rhea_americana_1	STRUTHIONIFORMES	STRUTHIONIFORMES	STRUTHIONIFORMES	Rheidae	Rhea	Rhea americana	-21.37	23000	21.5	0	0	y	0	1200	Not a Migrant	8420000	Omnivore	0	0	11.3571	NA	2	50	2.33271	3.0175	Rhea americana	3.64695	9.98507	NA	1	Crawford and Lasiewski 1968	Rhea americana
Rhynchocyclus_olivaceus_1	Rhynchocyclus_olivaceus_1	PASSERIFORMES	TYRANNI	NEW WORLD SUBOSCINES	Tyrannidae	Rhynchocyclus	Rhynchocyclus olivaceus	-1.62	21.3	NA	0	0	y	0	1000	Not a Migrant	6050000	Invertebrate	0	1	2.43345	57	NA	NA	-1.90002	-1.20661	Rhynchocyclus olivaceus	-1.20397	3.04452	NA	1	Wiersma et al. 2007	Rhynchocyclus olivaceus
Rollandia_rolland_1	Rollandia_rolland_1	PODICIPEDIFORMES	PODICIPEDIFORMES	PODICIPEDIFORMES	Podicipedidae	Rollandia	Rollandia rolland	-32.15	324.27	2	1	0	y	3500	4500	Full Migrant	10300000	VertFishScav	0	0	4.41607	NA	1	NA	1.43841	1.82726	Rollandia rolland	NA	324.27	NA	NA	NA	Rollandia rolland
Rollulus_rouloul_1	Rollulus_rouloul_1	GALLIFORMES	GALLIFORMES	GALLIFORMES	Phasianidae	Rollulus	Rollulus rouloul	1.25	216.48	5.5	0	0	y	0	1200	Not a Migrant	3770000	Omnivore	0	1	3.55604	NA	NA	NA	2.33271	3.0175	Alectoris chukar	0.198851	6.26473	NA	1	Lodono et al. (2015)	Rollulus rouloul
Rostratula_benghalensis_1	Rostratula_benghalensis_1	CHARADRIIFORMES	SCOLOPACI	SCOLOPACI	Rostratulidae	Rostratula	Rostratula benghalensis	6.03	121	3.5	1	1	y	0	1800	Not a Migrant	90900000	Invertebrate	0	0	4.02399	NA	1	NA	1.43841	1.82726	Rostratula benghalensis	NA	121	NA	NA	NA	Rostratula benghalensis
Rupicola_rupicola_1	Rupicola_rupicola_1	PASSERIFORMES	TYRANNI	NEW WORLD SUBOSCINES	Cotingidae	Rupicola	Rupicola rupicola	2.68	194.56	1.5	0	0	y	0	2000	Not a Migrant	2320000	FruiNect	0	1	4.70808	NA	NA	7	-1.90002	-0.81905	Rupicola peruvianus	0.076961	5.50736	NA	1	Lodono et al. (2015)	Rupicola rupicola
Rynchops_niger_1	Rynchops_niger_1	CHARADRIIFORMES	LARI	LARI	Laridae	Rynchops	Rynchops niger	-10.31	297.73	3.5	1	1	y	0	600	Full Migrant	43700000	VertFishScav	0	0	7.01158	70	3	20	1.07227	1.82726	Gygis alba	-0.195577	4.58599	NA	1	AnAge Build 14	Rynchops niger
Sagittarius_serpentarius_1	Sagittarius_serpentarius_1	ACCIPITRIFORMES	ACCIPITRIFORMES	ACCIPITRIFORMES	Sagittariidae	Sagittarius	Sagittarius serpentarius	-4.04	4017	2	0	0	y	0	0	Nomadic	23200000	Invertebrate	0	0	9.45393	NA	NA	18.6	-0.578863	-0.431494	Sagittarius serpentarius	NA	4017	NA	NA	NA	Sagittarius serpentarius
Sarothrura_rufa_1	Sarothrura_rufa_1	GRUIFORMES	GRUIFORMES	GRUIFORMES	Rallidae	Sarothrura	Sarothrura rufa	-9.19	37.68	2.5	1	0	y	0	2700	Not a Migrant	18100000	Invertebrate	0	0	3.30682	NA	NA	NA	2.32233	1.82726	Sarothrura rufa	NA	37.68	NA	NA	NA	Sarothrura rufa
Schiffornis_turdina_1	Schiffornis_turdina_1	PASSERIFORMES	TYRANNI	NEW WORLD SUBOSCINES	Tityridae	Schiffornis	Schiffornis turdina	-6.49	31.7	NA	0	0	y	0	0	Not a Migrant	10400000	Omnivore	0	1	3.32668	72	NA	NA	-2.15237	-0.81905	Schiffornis turdina	NA	31.7	NA	NA	NA	Schiffornis turdina
Sclerurus_mexicanus_1	Sclerurus_mexicanus_1	PASSERIFORMES	TYRANNI	NEW WORLD SUBOSCINES	Furnariidae	Sclerurus	Sclerurus mexicanus	-3.51	25.1	2	0	0	y	0	2000	Not a Migrant	14800000	Invertebrate	0	1	2.76964	NA	NA	NA	-2.52462	-1.20661	Sclerurus mexicanus	-0.820981	3.36038	NA	1	Lodono et al. (2015)	Sclerurus mexicanus
Scopus_umbretta_1	Scopus_umbretta_1	PELECANIFORMES	PELECANIFORMES	PELECANIFORMES	Scopidae	Scopus	Scopus umbretta	-2.89	472	4.5	1	0	y	0	2400	Not a Migrant	31100000	VertFishScav	0	0	4.48767	NA	NA	NA	-0.578863	0.659994	Scopus umbretta	NA	472	NA	NA	NA	Scopus umbretta
Sericulus_bakeri_1	Sericulus_bakeri_1	PASSERIFORMES	PASSERI	BASAL OSCINES	Ptilonorhynchidae	Sericulus	Sericulus bakeri	-4.8	176.46	NA	0	0	y	1200	1450	Not a Migrant	1400	FruiNect	0	1	7.85995	NA	NA	NA	-1.88375	-0.81905	Sericulus bakeri	NA	176.46	NA	NA	NA	Sericulus bakeri
Smithornis_rufolateralis_1	Smithornis_rufolateralis_1	PASSERIFORMES	TYRANNI	OLD WORLD SUBOSCINES	Calyptomenidae	Smithornis	Smithornis rufolateralis	2.09	19.04	2	0	0	y	0	1500	Not a Migrant	4750000	Invertebrate	0	1	2.96529	NA	NA	NA	-2.00649	-1.59416	Smithornis rufolateralis	NA	19.04	NA	NA	NA	Smithornis rufolateralis
Spheniscus_humboldti_1	Spheniscus_humboldti_1	SPHENISCIFORMES	SPHENISCIFORMES	SPHENISCIFORMES	Spheniscidae	Spheniscus	Spheniscus humboldti	-23.48	4366.39	2	0	1	y	0	80	Full Migrant	2710000	VertFishScav	0	0	9.72125	NA	3.00041	20	-0.767005	-0.431494	Spheniscus humboldti	2.25024	8.26101	NA	1	McKechnie & Wolf 2004	Spheniscus humboldti
Steatornis_caripensi_1	Steatornis_caripensis_1	CAPRIMULGIFORMES	CAPRIMULGIFORMES	CAPRIMULGIFORMES	Steatornithidae	Steatornis	Steatornis caripensis	0.87	408	3	0	0	y	0	3400	Nomadic	5830000	FruiNect	1	1	5.01592	NA	NA	12	-0.578863	-1.20661	Steatornis caripensis	1.13074	6.02828	NA	1	Donald W. Thomas, Carlos Bosque, and Alexis Arends 1993	Steatornis caripensis
Sterna_hirundo_1	Sterna_hirundo_1	CHARADRIIFORMES	LARI	LARI	Laridae	Sterna	Sterna hirundo	51.45	129.15	2	1	1	y	0	4000	Full Migrant	112000000	VertFishScav	0	0	10.3972	88.5	3.2	33.7	1.11379	1.82726	Sterna hirundo	0.375109	4.83071	NA	1	Klassen 1994	Sterna hirundo
Streptoprocne_zonaris_1	Streptoprocne_zonaris_1	CAPRIMULGIFORMES	CAPRIMULGIFORMES	CAPRIMULGIFORMES	Apodidae	Streptoprocne	Streptoprocne zonaris	-7.4	86.79	2	0	0	y	0	4350	Full Migrant	25500000	Invertebrate	0	1	3.98675	NA	NA	NA	-3.25	-1.59416	Streptoprocne rutila	-1.42712	2.77882	NA	1	Lodono et al. (2015)	Streptoprocne zonaris
Strix_varia_1	Strix_varia_1	STRIGIFORMES	STRIGIFORMES	STRIGIFORMES	Strigidae	Strix	Strix varia	43.78	711.49	3.5	1	0	y	1300	3100	Not a Migrant	16300000	VertFishScav	1	1	6.40494	NA	1.9989	24.0833	-1.55573	-0.431494	Strix occidentalis	0.983014	6.34739	0.00132293	2	McKechnie & Wolf 2004, Ganey et al. (1993)	Strix varia
Struthio_camelus_1	Struthio_camelus_1	STRUTHIONIFORMES	STRUTHIONIFORMES	STRUTHIONIFORMES	Struthionidae	Struthio	Struthio camelus	2.49	111000	8	0	0	y	0	3000	Not a Migrant	24000000	PlantSeed	0	0	14.5844	NA	3.5	50	2.30157	3.0175	Struthio camelus	4.14393	11.5129	NA	1	McKechnie & Wolf 2004	Struthio camelus
Sylvia_melanocephala_1	Sylvia_melanocephala_1	PASSERIFORMES	PASSERI	SYLVIOID OSCINES	Sylviidae	Sylvia	Sylvia melanocephala	37.82	11.7	4.5	0	0	y	0	0	Full Migrant	9170000	Omnivore	0	0	2.15505	44.3	1	8.3	-2.16193	-1.59416	Sylvia curruca	-1.61194	2.36085	0.0035444	2	Wiersma et al. 2007, Kendeigh et al. (1977)	Sylvia melanocephala
Syrrhaptes_paradoxus_1	Syrrhaptes_paradoxus_1	PTEROCLIFORMES	PTEROCLIFORMES	PTEROCLIFORMES	Pteroclidae	Syrrhaptes	Syrrhaptes paradoxus	46.83	256.43	3	0	0	y	1850	3250	Full Migrant	8750000	PlantSeed	0	0	3.80467	NA	1	NA	2.33271	3.0175	Syrrhaptes paradoxus	NA	256.43	NA	NA	NA	Syrrhaptes paradoxus
Tapera_naevia_1	Tapera_naevia_1	CUCULIFORMES	CUCULIFORMES	CUCULIFORMES	Cuculidae	Tapera	Tapera naevia	-9.13	48.42	NA	0	0	y	0	1500	Full Migrant	19700000	Invertebrate	0	0	3.16409	NA	NA	NA	-2.49628	-1.59416	Geococcyx californianus	0.379121	5.65144	0.000967977	2	McKechnie & Wolf 2004, Calder & Schmidt-Nielsen (1967)	Tapera naevia
Tauraco_macrorhynchus_1	Tauraco_macrorhynchus_1	MUSOPHAGIFORMES	MUSOPHAGIFORMES	MUSOPHAGIFORMES	Musophagidae	Tauraco	Tauraco macrorhynchus	3.31	243.72	2	0	0	y	0	1600	Not a Migrant	2900000	FruiNect	0	1	4.93983	NA	NA	NA	-0.523219	0.659994	Tauraco corythaix	0.11782	5.73657	NA	1	Wilson et al 2011	Tauraco macrorhynchus
Thamnophilus_ruficapillu_1	Thamnophilus_ruficapillus_1	PASSERIFORMES	TYRANNI	NEW WORLD SUBOSCINES	Thamnophilidae	Thamnophilus	Thamnophilus ruficapillus	-26.77	20.4	2.5	0	0	y	0	2400	Not a Migrant	3640000	Invertebrate	0	1	3.23339	NA	NA	NA	-2.00649	-1.59416	Thamnophilus doliatus	-1.23787	3.26576	NA	1	Wiersma et al. 2007	Thamnophilus ruficapillus
Theristicus_caerulescens_1	Theristicus_caerulescens_1	PELECANIFORMES	PELECANIFORMES	PELECANIFORMES	Threskiornithidae	Theristicus	Theristicus caerulescens	-25.46	1500	2.5	0	0	y	0	600	Not a Migrant	2880000	Invertebrate	0	0	8.29413	NA	NA	NA	-1.51731	-0.81905	Theristicus caerulescens	NA	1500	NA	NA	NA	Theristicus caerulescens
Tigrisoma_lineatum_1	Tigrisoma_lineatum_1	PELECANIFORMES	PELECANIFORMES	PELECANIFORMES	Ardeidae	Tigrisoma	Tigrisoma lineatum	-9.3	812.99	3	1	0	y	0	1000	Full Migrant	16900000	Invertebrate	0	0	6.53226	NA	3	NA	-0.578863	0.659994	Tigrisoma lineatum	NA	812.99	NA	NA	NA	Tigrisoma lineatum
Tinamus_major_1	Tinamus_major_1	STRUTHIONIFORMES	STRUTHIONIFORMES	STRUTHIONIFORMES	Tinamidae	Tinamus	Tinamus major	-1.54	1026.21	4.5	0	0	y	0	1500	Not a Migrant	11300000	Omnivore	0	1	5.83939	NA	NA	NA	2.33271	3.0175	Tinamus major	NA	1026.21	NA	NA	NA	Tinamus major
Tityra_cayana_1	Tityra_cayana_1	PASSERIFORMES	TYRANNI	NEW WORLD SUBOSCINES	Tityridae	Tityra	Tityra cayana	-0.59	68.1	3	1	0	y	0	0	Full Migrant	5990000	FruiNect	0	1	3.19943	NA	NA	NA	-2.15237	-1.20661	Tityra cayana	NA	68.1	NA	NA	NA	Tityra cayana
Todus_mexicanus_1	Todus_mexicanus_1	CORACIIFORMES	CORACIIFORMES	CORACIIFORMES	Todidae	Todus	Todus mexicanus	18.23	5.9	2.5	0	0	y	0	1000	Not a Migrant	9900	Invertebrate	0	0	3.03801	68	1	12.5833	-2.57644	-1.59416	Todus mexicanus	-2.20727	1.80829	NA	1	White et al. 2007	Todus mexicanus
Topaza_pella_1	Topaza_pella_1	CAPRIMULGIFORMES	CAPRIMULGIFORMES	CAPRIMULGIFORMES	Trochilidae	Topaza	Topaza pella	0.85	12.11	2	0	0	y	0	600	Not a Migrant	2980000	FruiNect	0	1	2.55987	NA	NA	NA	-2.15237	-1.20661	Glaucis hirsutus	-1.7148	1.93152	NA	1	Lodono et al. (2015)	Topaza pella
Treron_calvus_1	Treron_calvus_1	COLUMBIFORMES	COLUMBIFORMES	COLUMBIFORMES	Columbidae	Treron	Treron calvus	-2.63	197.53	2	1	0	y	0	0	Not a Migrant	17900000	FruiNect	0	1	3.50939	NA	NA	NA	-1.46924	-0.81905	Treron calvus	-0.192372	5.38541	NA	1	Noakes et al 2013	Treron calvus
Tringa_solitaria_1	Tringa_solitaria_1	CHARADRIIFORMES	SCOLOPACI	SCOLOPACI	Scolopacidae	Tringa	Tringa solitaria	57.82	48.4	4	1	0	y	0	0	Full Migrant	9810000	Invertebrate	0	1	3.03833	NA	NA	NA	2.33271	3.0175	Tringa totanus	0.00806921	5.01064	NA	1	Mitchell and Evans (1996)	Tringa solitaria
Trogon_elegans_1	Trogon_elegans_1	TROGONIFORMES	TROGONIFORMES	TROGONIFORMES	Trogonidae	Trogon	Trogon elegans	13.76	70.89	2.5	0	0	y	0	1900	Not a Migrant	225000	Omnivore	0	1	3.93049	NA	NA	NA	-2.99765	-1.59416	Trogon personatus	-0.18633	4.07754	NA	1	Lodono et al. (2015)	Trogon elegans
Turdus_olivater_1	Turdus_olivater_1	PASSERIFORMES	PASSERI	MUSCICAPOID OSCINES	Turdidae	Turdus	Turdus olivater	6.26	86.63	2.5	0	0	y	600	2600	Not a Migrant	1530000	Omnivore	0	1	5.12523	85.6	NA	NA	-2.04875	-1.20661	Turdus fuscater	-0.040822	4.92725	NA	1	Lodono et al. (2015)	Turdus olivater
Turnix_ocellata_1	Turnix_ocellatus_1	CHARADRIIFORMES	LARI	LARI	Turnicidae	Turnix	Turnix ocellatus	15.92	110	NA	1	0	y	0	2200	Not a Migrant	197000	Omnivore	0	0	3.22681	NA	NA	NA	1.43841	1.82726	Turnix suscitator	-0.941609	4.06217	NA	1	McKechnie & Wolf 2004	Turnix ocellatus
Tyrannus_albogularis_1	Tyrannus_albogularis_1	PASSERIFORMES	TYRANNI	NEW WORLD SUBOSCINES	Tyrannidae	Tyrannus	Tyrannus albogularis	-9.74	37.1	NA	1	0	y	0	1000	Full Migrant	5770000	Invertebrate	0	0	2.56536	NA	NA	NA	-1.90002	-1.20661	Tyrannus tyrannus	-0.925882	3.58072	0.135438	2	Lodono et al. (2015), Yarbrough (1971)	Tyrannus albogularis
Tyto_alba_1	Tyto_alba_1	STRIGIFORMES	STRIGIFORMES	STRIGIFORMES	Tytonidae	Tyto	Tyto alba	3.19	403.32	4	1	0	y	0	4000	Not a Migrant	330000000	VertFishScav	1	0	5.81585	64.65	1	34	-1.61512	-0.431494	Tyto alba	0.95935	6.12271	NA	1	Lodono et al. (2015)	Tyto alba
Upupa_epops_1	Upupa_epops_1	BUCEROTIFORMES	BUCEROTIFORMES	BUCEROTIFORMES	Upupidae	Upupa	Upupa epops	28.6	66.93	6	0	0	y	0	3650	Full Migrant	104000000	Invertebrate	0	0	2.47707	41.3	1	11.1	-1.83193	-0.81905	Upupa epops	-0.592799	4.20469	NA	1	McNab 2009, reported in watts in A. P. MØLLER 2009	Upupa epops
Uria_aalge_1	Uria_aalge_1	CHARADRIIFORMES	LARI	LARI	Alcidae	Uria	Uria aalge	58.14	991.93	1	0	1	y	0	0	Full Migrant	80700000	VertFishScav	0	0	14.7722	93.475	4	38	-0.0495481	0.659994	Uria aalge	1.91692	6.86276	NA	1	McKechnie & Wolf 2004	Uria aalge
Urocolius_indicus_1	Urocolius_indicus_1	COLIIFORMES	COLIIFORMES	COLIIFORMES	Coliidae	Urocolius	Urocolius indicus	-21.76	52.7	4	1	0	y	0	0	Not a Migrant	7010000	FruiNect	0	0	2.53384	NA	1	NA	-1.73859	-1.20661	Urocolius macrourus	-1.25028	3.93769	NA	1	Schaub et al 1999	Urocolius indicus
Vultur_gryphus_1	Vultur_gryphus_1	CATHARTIFORMES	CATHARTIFORMES	CATHARTIFORMES	Cathartidae	Vultur	Vultur gryphus	-30.77	11236.1	1	0	1	y	0	5000	Altitudil Migrant	8520000	VertFishScav	0	0	27.2483	NA	5	75	-0.578863	0.659994	Vultur gryphus	2.8331	9.24184	NA	1	Benedict and Fox 1927	Vultur gryphus
